# Supplementary material for: Conumee 2.0: enhanced copy-number variation analysis from DNA methylation arrays for humans and mice
Source: Bioinformatics. 2024 Jan 19;40(2):btae029. doi: 10.1093/bioinformatics/btae029 (PMC10868300; doi:10.1093/bioinformatics/btae029)
Supplement: btae029_Supplementary_Data [file btae029_supplementary_data.zip]

Archive with 2 entries (2 files):
- Daenekas_Conumee2_TableS1.Final.xlsx
- Daenekas_Conumee2_SupplementaryFigures.Final.pdf
