# Supplementary material for: Conumee 2.0: enhanced copy-number variation analysis from DNA methylation arrays for humans and mice
Source: Bioinformatics. 2024 Jan 19;40(2):btae029. doi: 10.1093/bioinformatics/btae029 (PMC10868300; doi:10.1093/bioinformatics/btae029)
Supplement: btae029_Supplementary_Data [file btae029_supplementary_data.zip › Daenekas_Conumee2_TableS1.Final.xlsx]

## Sheet: Brain controls (n=53)
GEO identifier	Sample ID	IDAT
GSM2402868	CONTR, CEBM, sample 15	5911815023_R01C01
GSM2402869	CONTR, CEBM, sample 16	5911815023_R02C01
GSM2402872	CONTR, CEBM, sample 19	5911815023_R04C01
GSM2402873	CONTR, CEBM, sample 20	5911815023_R05C01
GSM2402874	CONTR, CEBM, sample 21	5911815023_R06C01
GSM2403233	CONTR, CEBM, sample 380	7310440006_R03C01
GSM2403234	CONTR, CEBM, sample 381	7310440006_R02C01
GSM2405603	CONTR, CEBM, sample 2747	3999095103_R02C02
GSM2403235	CONTR, HEMI, sample 382	7310440006_R05C01
GSM2403236	CONTR, HEMI, sample 383	7310440006_R05C02
GSM2403237	CONTR, HEMI, sample 384	7310440006_R06C01
GSM2403238	CONTR, HEMI, sample 385	7310440006_R03C02
GSM2403239	CONTR, HEMI, sample 386	7310440006_R04C02
GSM2403240	CONTR, HEMI, sample 387	7310440009_R01C01
GSM2403530	CONTR, HEMI, sample 677	8622007080_R01C01
GSM2403531	CONTR, HEMI, sample 678	8622007080_R02C01
GSM2403532	CONTR, HEMI, sample 679	8622007080_R03C01
GSM2403533	CONTR, HEMI, sample 680	8622007080_R04C01
GSM2403534	CONTR, HEMI, sample 681	8622007080_R06C01
GSM2403535	CONTR, HEMI, sample 682	8622007080_R03C02
GSM2405604	CONTR, HEMI, sample 2748	3999095103_R03C02
GSM2402886	CONTR, REACT, sample 33	6969568005_R03C01
GSM2402928	CONTR, REACT, sample 75	6929689152_R02C01
GSM2402966	CONTR, REACT, sample 113	6929718017_R02C02
GSM2403223	CONTR, REACT, sample 370	7310440067_R03C02
GSM2403455	CONTR, REACT, sample 602	8622007023_R02C02
GSM2403511	CONTR, REACT, sample 658	8622007069_R05C02
GSM2403512	CONTR, REACT, sample 659	8622007069_R04C02
GSM2403513	CONTR, REACT, sample 660	8622007069_R03C02
GSM2403514	CONTR, REACT, sample 661	8622007069_R02C02
GSM2403519	CONTR, REACT, sample 666	8622007067_R06C02
GSM2403612	CONTR, REACT, sample 759	8622007119_R03C01
GSM2403613	CONTR, REACT, sample 760	8622007119_R04C01
GSM2403614	CONTR, REACT, sample 761	8622007119_R05C01
GSM2403717	CONTR, REACT, sample 864	9007225026_R02C01
GSM2403967	CONTR, REACT, sample 1114	9305651054_R04C01
GSM2404028	CONTR, REACT, sample 1175	9340996032_R03C01
GSM2404485	CONTR, REACT, sample 1632	9444375019_R01C01
GSM2404809	CONTR, REACT, sample 1956	9533774047_R05C02
GSM2405073	CONTR, REACT, sample 2217	9969477101_R01C02
GSM2405283	CONTR, REACT, sample 2427	10006823123_R06C02
GSM2405289	CONTR, REACT, sample 2433	10006823141_R05C01
GSM2405479	CONTR, REACT, sample 2623	3999112147_R03C02
GSM2405512	CONTR, REACT, sample 2656	3998909006_R02C02
GSM2404445	CONTR, WM, sample 1592	9420867097_R02C02
GSM2404446	CONTR, WM, sample 1593	9420867097_R03C02
GSM2404447	CONTR, WM, sample 1594	9420867097_R04C02
GSM2404608	CONTR, WM, sample 1755	9741950021_R06C02
GSM2404609	CONTR, WM, sample 1756	9741950023_R01C01
GSM2404692	CONTR, WM, sample 1839	9647455131_R06C01
GSM2405393	CONTR, WM, sample 2537	3999834095_R04C01
GSM2405398	CONTR, WM, sample 2542	3999834095_R06C02
GSM2405638	CONTR, WM, sample 2782	3998568167_R04C02

## Sheet: LGG tumors (n=239)
File Name	Project ID	Case ID	Sample ID	Sample Type
09ee336e-f04e-4182-a654-979cb91b9d06_noid_Grn.idat	TCGA-LGG	TCGA-CS-4938	TCGA-CS-4938-01B	Primary Tumor
09ee336e-f04e-4182-a654-979cb91b9d06_noid_Red.idat	TCGA-LGG	TCGA-CS-4938	TCGA-CS-4938-01B	Primary Tumor
6ed2c5ce-7868-4cae-9e0d-6895442b1d48_noid_Grn.idat	TCGA-LGG	TCGA-CS-4942	TCGA-CS-4942-01A	Primary Tumor
6ed2c5ce-7868-4cae-9e0d-6895442b1d48_noid_Red.idat	TCGA-LGG	TCGA-CS-4942	TCGA-CS-4942-01A	Primary Tumor
dada52fc-e355-49aa-8ee8-c6364eccc75e_noid_Grn.idat	TCGA-LGG	TCGA-CS-4943	TCGA-CS-4943-01A	Primary Tumor
dada52fc-e355-49aa-8ee8-c6364eccc75e_noid_Red.idat	TCGA-LGG	TCGA-CS-4943	TCGA-CS-4943-01A	Primary Tumor
11efbaa2-6ee8-48a5-8a25-4de779bf094f_noid_Grn.idat	TCGA-LGG	TCGA-CS-4944	TCGA-CS-4944-01A	Primary Tumor
11efbaa2-6ee8-48a5-8a25-4de779bf094f_noid_Red.idat	TCGA-LGG	TCGA-CS-4944	TCGA-CS-4944-01A	Primary Tumor
a8e0dcb8-949d-46ca-adbe-c0844cc09656_noid_Grn.idat	TCGA-LGG	TCGA-CS-5393	TCGA-CS-5393-01A	Primary Tumor
a8e0dcb8-949d-46ca-adbe-c0844cc09656_noid_Red.idat	TCGA-LGG	TCGA-CS-5393	TCGA-CS-5393-01A	Primary Tumor
0f49c86e-1daf-47ea-a57c-86db91bb3a1e_noid_Grn.idat	TCGA-LGG	TCGA-CS-6290	TCGA-CS-6290-01A	Primary Tumor
0f49c86e-1daf-47ea-a57c-86db91bb3a1e_noid_Red.idat	TCGA-LGG	TCGA-CS-6290	TCGA-CS-6290-01A	Primary Tumor
44244695-9242-4e47-b4aa-66e742e6ea4f_noid_Grn.idat	TCGA-LGG	TCGA-CS-6665	TCGA-CS-6665-01A	Primary Tumor
44244695-9242-4e47-b4aa-66e742e6ea4f_noid_Red.idat	TCGA-LGG	TCGA-CS-6665	TCGA-CS-6665-01A	Primary Tumor
3c7db862-a533-4aa8-bcc4-604e2bcf5fce_noid_Grn.idat	TCGA-LGG	TCGA-CS-6666	TCGA-CS-6666-01A	Primary Tumor
3c7db862-a533-4aa8-bcc4-604e2bcf5fce_noid_Red.idat	TCGA-LGG	TCGA-CS-6666	TCGA-CS-6666-01A	Primary Tumor
fcbdcd81-f234-4d90-8573-777c6e855a9a_noid_Grn.idat	TCGA-LGG	TCGA-CS-6667	TCGA-CS-6667-01A	Primary Tumor
fcbdcd81-f234-4d90-8573-777c6e855a9a_noid_Red.idat	TCGA-LGG	TCGA-CS-6667	TCGA-CS-6667-01A	Primary Tumor
ce43b5b7-954f-4bf2-920a-23e8680f147b_noid_Grn.idat	TCGA-LGG	TCGA-DB-5270	TCGA-DB-5270-01A	Primary Tumor
ce43b5b7-954f-4bf2-920a-23e8680f147b_noid_Red.idat	TCGA-LGG	TCGA-DB-5270	TCGA-DB-5270-01A	Primary Tumor
a58a659a-97a4-4481-9bcf-3c0f736c821e_noid_Grn.idat	TCGA-LGG	TCGA-DB-5273	TCGA-DB-5273-01A	Primary Tumor
a58a659a-97a4-4481-9bcf-3c0f736c821e_noid_Red.idat	TCGA-LGG	TCGA-DB-5273	TCGA-DB-5273-01A	Primary Tumor
ae926416-0aa6-4722-898b-fac06dc3927a_noid_Grn.idat	TCGA-LGG	TCGA-DB-5275	TCGA-DB-5275-01A	Primary Tumor
ae926416-0aa6-4722-898b-fac06dc3927a_noid_Red.idat	TCGA-LGG	TCGA-DB-5275	TCGA-DB-5275-01A	Primary Tumor
5e0826d6-fe68-47cd-a7ce-b03883f97f1a_noid_Grn.idat	TCGA-LGG	TCGA-DB-5276	TCGA-DB-5276-01A	Primary Tumor
5e0826d6-fe68-47cd-a7ce-b03883f97f1a_noid_Red.idat	TCGA-LGG	TCGA-DB-5276	TCGA-DB-5276-01A	Primary Tumor
32c0bee8-ca78-4402-81e7-1500400ec80a_noid_Grn.idat	TCGA-LGG	TCGA-DB-5277	TCGA-DB-5277-01A	Primary Tumor
32c0bee8-ca78-4402-81e7-1500400ec80a_noid_Red.idat	TCGA-LGG	TCGA-DB-5277	TCGA-DB-5277-01A	Primary Tumor
c50681ef-22b0-4d2e-b7af-7fe559d68985_noid_Grn.idat	TCGA-LGG	TCGA-DB-5279	TCGA-DB-5279-01A	Primary Tumor
c50681ef-22b0-4d2e-b7af-7fe559d68985_noid_Red.idat	TCGA-LGG	TCGA-DB-5279	TCGA-DB-5279-01A	Primary Tumor
77b08fc6-85ad-473b-8d99-d89e1d4e6a6b_noid_Grn.idat	TCGA-LGG	TCGA-DB-5280	TCGA-DB-5280-01A	Primary Tumor
77b08fc6-85ad-473b-8d99-d89e1d4e6a6b_noid_Red.idat	TCGA-LGG	TCGA-DB-5280	TCGA-DB-5280-01A	Primary Tumor
90b31689-8292-4799-9b1d-4350403202f3_noid_Grn.idat	TCGA-LGG	TCGA-DB-5281	TCGA-DB-5281-01A	Primary Tumor
90b31689-8292-4799-9b1d-4350403202f3_noid_Red.idat	TCGA-LGG	TCGA-DB-5281	TCGA-DB-5281-01A	Primary Tumor
dee7a23b-cf48-44d3-8da2-c03ed238c74a_noid_Grn.idat	TCGA-LGG	TCGA-DB-A4X9	TCGA-DB-A4X9-01A	Primary Tumor
dee7a23b-cf48-44d3-8da2-c03ed238c74a_noid_Red.idat	TCGA-LGG	TCGA-DB-A4X9	TCGA-DB-A4X9-01A	Primary Tumor
f93204e1-d147-4f6a-85c3-07621b451c30_noid_Grn.idat	TCGA-LGG	TCGA-DB-A4XB	TCGA-DB-A4XB-01A	Primary Tumor
f93204e1-d147-4f6a-85c3-07621b451c30_noid_Red.idat	TCGA-LGG	TCGA-DB-A4XB	TCGA-DB-A4XB-01A	Primary Tumor
13869fe8-3f83-49c1-ac7e-7547dee5a1a7_noid_Grn.idat	TCGA-LGG	TCGA-DB-A4XC	TCGA-DB-A4XC-01A	Primary Tumor
13869fe8-3f83-49c1-ac7e-7547dee5a1a7_noid_Red.idat	TCGA-LGG	TCGA-DB-A4XC	TCGA-DB-A4XC-01A	Primary Tumor
81e51c85-9667-4b32-a145-1e8dc3c6d871_noid_Grn.idat	TCGA-LGG	TCGA-DB-A4XD	TCGA-DB-A4XD-01A	Primary Tumor
81e51c85-9667-4b32-a145-1e8dc3c6d871_noid_Red.idat	TCGA-LGG	TCGA-DB-A4XD	TCGA-DB-A4XD-01A	Primary Tumor
08d76624-f6eb-4058-b4eb-fe7e31d287e4_noid_Grn.idat	TCGA-LGG	TCGA-DB-A4XE	TCGA-DB-A4XE-01A	Primary Tumor
08d76624-f6eb-4058-b4eb-fe7e31d287e4_noid_Red.idat	TCGA-LGG	TCGA-DB-A4XE	TCGA-DB-A4XE-01A	Primary Tumor
c409b096-deb9-4668-8fd8-b808773eb02a_noid_Grn.idat	TCGA-LGG	TCGA-DB-A4XF	TCGA-DB-A4XF-01A	Primary Tumor
c409b096-deb9-4668-8fd8-b808773eb02a_noid_Red.idat	TCGA-LGG	TCGA-DB-A4XF	TCGA-DB-A4XF-01A	Primary Tumor
f91935c4-7e4f-45ad-9257-e1c2ff199187_noid_Grn.idat	TCGA-LGG	TCGA-DB-A64S	TCGA-DB-A64S-01A	Primary Tumor
f91935c4-7e4f-45ad-9257-e1c2ff199187_noid_Red.idat	TCGA-LGG	TCGA-DB-A64S	TCGA-DB-A64S-01A	Primary Tumor
57478c50-9351-4597-8c30-d1898e15fab6_noid_Grn.idat	TCGA-LGG	TCGA-DB-A64X	TCGA-DB-A64X-01A	Primary Tumor
57478c50-9351-4597-8c30-d1898e15fab6_noid_Red.idat	TCGA-LGG	TCGA-DB-A64X	TCGA-DB-A64X-01A	Primary Tumor
771aec4b-f020-49a4-bf71-9fdce666caa7_noid_Grn.idat	TCGA-LGG	TCGA-DB-A75L	TCGA-DB-A75L-01A	Primary Tumor
771aec4b-f020-49a4-bf71-9fdce666caa7_noid_Red.idat	TCGA-LGG	TCGA-DB-A75L	TCGA-DB-A75L-01A	Primary Tumor
1d256c8e-355e-46ef-bff8-1776b39dec25_noid_Grn.idat	TCGA-LGG	TCGA-DB-A75M	TCGA-DB-A75M-01A	Primary Tumor
1d256c8e-355e-46ef-bff8-1776b39dec25_noid_Red.idat	TCGA-LGG	TCGA-DB-A75M	TCGA-DB-A75M-01A	Primary Tumor
7faf6d2e-a983-4c25-85ac-03dd6c89f561_noid_Grn.idat	TCGA-LGG	TCGA-DB-A75O	TCGA-DB-A75O-01A	Primary Tumor
7faf6d2e-a983-4c25-85ac-03dd6c89f561_noid_Red.idat	TCGA-LGG	TCGA-DB-A75O	TCGA-DB-A75O-01A	Primary Tumor
a6956e76-ac11-4326-97c5-00dd0cfcb053_noid_Grn.idat	TCGA-LGG	TCGA-DH-5142	TCGA-DH-5142-01A	Primary Tumor
a6956e76-ac11-4326-97c5-00dd0cfcb053_noid_Red.idat	TCGA-LGG	TCGA-DH-5142	TCGA-DH-5142-01A	Primary Tumor
3c29aa79-e84f-4f32-83d0-e9a4e7c4fe49_noid_Grn.idat	TCGA-LGG	TCGA-DH-5143	TCGA-DH-5143-01A	Primary Tumor
3c29aa79-e84f-4f32-83d0-e9a4e7c4fe49_noid_Red.idat	TCGA-LGG	TCGA-DH-5143	TCGA-DH-5143-01A	Primary Tumor
bf841187-442b-4b64-b481-170d89216112_noid_Grn.idat	TCGA-LGG	TCGA-DH-A66B	TCGA-DH-A66B-01A	Primary Tumor
bf841187-442b-4b64-b481-170d89216112_noid_Red.idat	TCGA-LGG	TCGA-DH-A66B	TCGA-DH-A66B-01A	Primary Tumor
9e489795-e385-4090-963c-be52b83a9fa0_noid_Grn.idat	TCGA-LGG	TCGA-DH-A66D	TCGA-DH-A66D-01A	Primary Tumor
9e489795-e385-4090-963c-be52b83a9fa0_noid_Red.idat	TCGA-LGG	TCGA-DH-A66D	TCGA-DH-A66D-01A	Primary Tumor
b49f48e5-2b45-4071-82e5-8e30de7f8110_noid_Grn.idat	TCGA-LGG	TCGA-DH-A66G	TCGA-DH-A66G-01A	Primary Tumor
b49f48e5-2b45-4071-82e5-8e30de7f8110_noid_Red.idat	TCGA-LGG	TCGA-DH-A66G	TCGA-DH-A66G-01A	Primary Tumor
f2b5653a-210f-4b3c-97f2-1bc587f78a23_noid_Grn.idat	TCGA-LGG	TCGA-DH-A7UT	TCGA-DH-A7UT-01A	Primary Tumor
f2b5653a-210f-4b3c-97f2-1bc587f78a23_noid_Red.idat	TCGA-LGG	TCGA-DH-A7UT	TCGA-DH-A7UT-01A	Primary Tumor
c1e27fad-967b-406d-9c21-956094d2cbca_noid_Grn.idat	TCGA-LGG	TCGA-DH-A7UU	TCGA-DH-A7UU-01A	Primary Tumor
c1e27fad-967b-406d-9c21-956094d2cbca_noid_Red.idat	TCGA-LGG	TCGA-DH-A7UU	TCGA-DH-A7UU-01A	Primary Tumor
e2f87c00-9a74-4f37-bd63-d5beb5e5e52e_noid_Grn.idat	TCGA-LGG	TCGA-DH-A7UV	TCGA-DH-A7UV-01A	Primary Tumor
e2f87c00-9a74-4f37-bd63-d5beb5e5e52e_noid_Red.idat	TCGA-LGG	TCGA-DH-A7UV	TCGA-DH-A7UV-01A	Primary Tumor
1d998916-4838-4c5d-a396-b79f25518a19_noid_Grn.idat	TCGA-LGG	TCGA-DU-5851	TCGA-DU-5851-01A	Primary Tumor
1d998916-4838-4c5d-a396-b79f25518a19_noid_Red.idat	TCGA-LGG	TCGA-DU-5851	TCGA-DU-5851-01A	Primary Tumor
5cea359e-4082-4239-9b59-7f1a3fb24d40_noid_Grn.idat	TCGA-LGG	TCGA-DU-5853	TCGA-DU-5853-01A	Primary Tumor
5cea359e-4082-4239-9b59-7f1a3fb24d40_noid_Red.idat	TCGA-LGG	TCGA-DU-5853	TCGA-DU-5853-01A	Primary Tumor
6c9e99b2-9cd4-4985-a972-8ed02d4ba542_noid_Grn.idat	TCGA-LGG	TCGA-DU-5855	TCGA-DU-5855-01A	Primary Tumor
6c9e99b2-9cd4-4985-a972-8ed02d4ba542_noid_Red.idat	TCGA-LGG	TCGA-DU-5855	TCGA-DU-5855-01A	Primary Tumor
69cb6520-30af-4f3e-a02e-2bada5720628_noid_Grn.idat	TCGA-LGG	TCGA-DU-5871	TCGA-DU-5871-01A	Primary Tumor
69cb6520-30af-4f3e-a02e-2bada5720628_noid_Red.idat	TCGA-LGG	TCGA-DU-5871	TCGA-DU-5871-01A	Primary Tumor
3543c4ff-1791-41e6-88bf-391dcd1e8166_noid_Grn.idat	TCGA-LGG	TCGA-DU-5872	TCGA-DU-5872-01A	Primary Tumor
3543c4ff-1791-41e6-88bf-391dcd1e8166_noid_Red.idat	TCGA-LGG	TCGA-DU-5872	TCGA-DU-5872-01A	Primary Tumor
e1d500b9-8ceb-440a-a1bc-68de748b5978_noid_Grn.idat	TCGA-LGG	TCGA-DU-6395	TCGA-DU-6395-01A	Primary Tumor
e1d500b9-8ceb-440a-a1bc-68de748b5978_noid_Red.idat	TCGA-LGG	TCGA-DU-6395	TCGA-DU-6395-01A	Primary Tumor
13639cc2-455d-4ca8-823c-8d9c50d9bc31_noid_Grn.idat	TCGA-LGG	TCGA-DU-6396	TCGA-DU-6396-01A	Primary Tumor
13639cc2-455d-4ca8-823c-8d9c50d9bc31_noid_Red.idat	TCGA-LGG	TCGA-DU-6396	TCGA-DU-6396-01A	Primary Tumor
9801b619-ec5f-4067-bdb7-5321282d2e18_noid_Grn.idat	TCGA-LGG	TCGA-DU-6399	TCGA-DU-6399-01A	Primary Tumor
9801b619-ec5f-4067-bdb7-5321282d2e18_noid_Red.idat	TCGA-LGG	TCGA-DU-6399	TCGA-DU-6399-01A	Primary Tumor
f1798f7d-cbbb-4823-9212-02b0acdb2242_noid_Grn.idat	TCGA-LGG	TCGA-DU-6401	TCGA-DU-6401-01A	Primary Tumor
f1798f7d-cbbb-4823-9212-02b0acdb2242_noid_Red.idat	TCGA-LGG	TCGA-DU-6401	TCGA-DU-6401-01A	Primary Tumor
8cd7ee33-eb02-4c3d-8625-4d6292a55604_noid_Grn.idat	TCGA-LGG	TCGA-DU-6407	TCGA-DU-6407-01A	Primary Tumor
8cd7ee33-eb02-4c3d-8625-4d6292a55604_noid_Red.idat	TCGA-LGG	TCGA-DU-6407	TCGA-DU-6407-01A	Primary Tumor
c21f7341-b8ef-4bc2-9086-8659cd66239c_noid_Grn.idat	TCGA-LGG	TCGA-DU-6408	TCGA-DU-6408-01A	Primary Tumor
c21f7341-b8ef-4bc2-9086-8659cd66239c_noid_Red.idat	TCGA-LGG	TCGA-DU-6408	TCGA-DU-6408-01A	Primary Tumor
2c01bf9b-2508-48df-b9fe-b74677b305ca_noid_Grn.idat	TCGA-LGG	TCGA-DU-6542	TCGA-DU-6542-01A	Primary Tumor
2c01bf9b-2508-48df-b9fe-b74677b305ca_noid_Red.idat	TCGA-LGG	TCGA-DU-6542	TCGA-DU-6542-01A	Primary Tumor
d08f66be-d202-4bd2-bc9f-4f94c4a22734_noid_Grn.idat	TCGA-LGG	TCGA-DU-7007	TCGA-DU-7007-01A	Primary Tumor
d08f66be-d202-4bd2-bc9f-4f94c4a22734_noid_Red.idat	TCGA-LGG	TCGA-DU-7007	TCGA-DU-7007-01A	Primary Tumor
a8862fdd-803c-411d-a521-55c9daa21777_noid_Grn.idat	TCGA-LGG	TCGA-DU-7010	TCGA-DU-7010-01A	Primary Tumor
a8862fdd-803c-411d-a521-55c9daa21777_noid_Red.idat	TCGA-LGG	TCGA-DU-7010	TCGA-DU-7010-01A	Primary Tumor
ef3a9543-5fe4-4ac3-871d-bee13da85ec1_noid_Grn.idat	TCGA-LGG	TCGA-DU-7011	TCGA-DU-7011-01A	Primary Tumor
ef3a9543-5fe4-4ac3-871d-bee13da85ec1_noid_Red.idat	TCGA-LGG	TCGA-DU-7011	TCGA-DU-7011-01A	Primary Tumor
282fcf1b-c31c-40b8-9a90-0f86f45dc386_noid_Grn.idat	TCGA-LGG	TCGA-DU-7014	TCGA-DU-7014-01A	Primary Tumor
282fcf1b-c31c-40b8-9a90-0f86f45dc386_noid_Red.idat	TCGA-LGG	TCGA-DU-7014	TCGA-DU-7014-01A	Primary Tumor
ff916a3e-c4f3-42b5-93d0-0df4a916a741_noid_Grn.idat	TCGA-LGG	TCGA-DU-7015	TCGA-DU-7015-01A	Primary Tumor
ff916a3e-c4f3-42b5-93d0-0df4a916a741_noid_Red.idat	TCGA-LGG	TCGA-DU-7015	TCGA-DU-7015-01A	Primary Tumor
37ef0863-e5d9-47a8-8d7b-ff66b9d47845_noid_Grn.idat	TCGA-LGG	TCGA-DU-7019	TCGA-DU-7019-01A	Primary Tumor
37ef0863-e5d9-47a8-8d7b-ff66b9d47845_noid_Red.idat	TCGA-LGG	TCGA-DU-7019	TCGA-DU-7019-01A	Primary Tumor
18965ab3-bee3-4111-b2b9-7785dab5cd53_noid_Grn.idat	TCGA-LGG	TCGA-DU-7298	TCGA-DU-7298-01A	Primary Tumor
18965ab3-bee3-4111-b2b9-7785dab5cd53_noid_Red.idat	TCGA-LGG	TCGA-DU-7298	TCGA-DU-7298-01A	Primary Tumor
9a767be9-a3af-48c4-9faa-185a8103e033_noid_Grn.idat	TCGA-LGG	TCGA-DU-7299	TCGA-DU-7299-01A	Primary Tumor
9a767be9-a3af-48c4-9faa-185a8103e033_noid_Red.idat	TCGA-LGG	TCGA-DU-7299	TCGA-DU-7299-01A	Primary Tumor
c1bfe288-8665-4b8a-b86a-361f994c010e_noid_Grn.idat	TCGA-LGG	TCGA-DU-7301	TCGA-DU-7301-01A	Primary Tumor
c1bfe288-8665-4b8a-b86a-361f994c010e_noid_Red.idat	TCGA-LGG	TCGA-DU-7301	TCGA-DU-7301-01A	Primary Tumor
0d341719-e35c-4c93-8ddc-9ab2603fad6b_noid_Grn.idat	TCGA-LGG	TCGA-DU-7304	TCGA-DU-7304-01A	Primary Tumor
0d341719-e35c-4c93-8ddc-9ab2603fad6b_noid_Red.idat	TCGA-LGG	TCGA-DU-7304	TCGA-DU-7304-01A	Primary Tumor
3670b4b1-4bec-495f-a3b6-3f15c2b75077_noid_Grn.idat	TCGA-LGG	TCGA-DU-7306	TCGA-DU-7306-01A	Primary Tumor
3670b4b1-4bec-495f-a3b6-3f15c2b75077_noid_Red.idat	TCGA-LGG	TCGA-DU-7306	TCGA-DU-7306-01A	Primary Tumor
7e2f1bc0-be49-4d96-afd4-c05ed5fb8ca1_noid_Grn.idat	TCGA-LGG	TCGA-DU-7309	TCGA-DU-7309-01A	Primary Tumor
7e2f1bc0-be49-4d96-afd4-c05ed5fb8ca1_noid_Red.idat	TCGA-LGG	TCGA-DU-7309	TCGA-DU-7309-01A	Primary Tumor
9016fbb6-f9df-4a07-bf65-f23f16eaf0a2_noid_Grn.idat	TCGA-LGG	TCGA-DU-8163	TCGA-DU-8163-01A	Primary Tumor
9016fbb6-f9df-4a07-bf65-f23f16eaf0a2_noid_Red.idat	TCGA-LGG	TCGA-DU-8163	TCGA-DU-8163-01A	Primary Tumor
d358b53c-168e-4c5e-beb9-6013393afec3_noid_Grn.idat	TCGA-LGG	TCGA-DU-8166	TCGA-DU-8166-01A	Primary Tumor
d358b53c-168e-4c5e-beb9-6013393afec3_noid_Red.idat	TCGA-LGG	TCGA-DU-8166	TCGA-DU-8166-01A	Primary Tumor
5fa7cbda-230e-4da8-a503-ac0e7d1af563_noid_Grn.idat	TCGA-LGG	TCGA-DU-8167	TCGA-DU-8167-01A	Primary Tumor
5fa7cbda-230e-4da8-a503-ac0e7d1af563_noid_Red.idat	TCGA-LGG	TCGA-DU-8167	TCGA-DU-8167-01A	Primary Tumor
c6865ed2-3d40-45fc-b8f7-5e3c43988ecf_noid_Grn.idat	TCGA-LGG	TCGA-DU-A5TP	TCGA-DU-A5TP-01A	Primary Tumor
c6865ed2-3d40-45fc-b8f7-5e3c43988ecf_noid_Red.idat	TCGA-LGG	TCGA-DU-A5TP	TCGA-DU-A5TP-01A	Primary Tumor
2b32dc84-0f15-4e73-bc09-d7b4c5505329_noid_Grn.idat	TCGA-LGG	TCGA-DU-A5TR	TCGA-DU-A5TR-01A	Primary Tumor
2b32dc84-0f15-4e73-bc09-d7b4c5505329_noid_Red.idat	TCGA-LGG	TCGA-DU-A5TR	TCGA-DU-A5TR-01A	Primary Tumor
e9d666a4-5862-4247-a295-b4f00ead394a_noid_Grn.idat	TCGA-LGG	TCGA-DU-A5TS	TCGA-DU-A5TS-01A	Primary Tumor
e9d666a4-5862-4247-a295-b4f00ead394a_noid_Red.idat	TCGA-LGG	TCGA-DU-A5TS	TCGA-DU-A5TS-01A	Primary Tumor
322bb7ce-ac90-43db-a36f-417f465d0de0_noid_Grn.idat	TCGA-LGG	TCGA-DU-A5TU	TCGA-DU-A5TU-01A	Primary Tumor
322bb7ce-ac90-43db-a36f-417f465d0de0_noid_Red.idat	TCGA-LGG	TCGA-DU-A5TU	TCGA-DU-A5TU-01A	Primary Tumor
6d2b1dea-0c52-49f8-98ee-f420501d5675_noid_Grn.idat	TCGA-LGG	TCGA-DU-A5TW	TCGA-DU-A5TW-01A	Primary Tumor
6d2b1dea-0c52-49f8-98ee-f420501d5675_noid_Red.idat	TCGA-LGG	TCGA-DU-A5TW	TCGA-DU-A5TW-01A	Primary Tumor
c064d384-ab0f-4bd4-bfd1-d2a5ab92c7c3_noid_Grn.idat	TCGA-LGG	TCGA-DU-A6S7	TCGA-DU-A6S7-01A	Primary Tumor
c064d384-ab0f-4bd4-bfd1-d2a5ab92c7c3_noid_Red.idat	TCGA-LGG	TCGA-DU-A6S7	TCGA-DU-A6S7-01A	Primary Tumor
dc2800a7-b177-4ce5-ab88-58af6611f4d1_noid_Grn.idat	TCGA-LGG	TCGA-DU-A76O	TCGA-DU-A76O-01A	Primary Tumor
dc2800a7-b177-4ce5-ab88-58af6611f4d1_noid_Red.idat	TCGA-LGG	TCGA-DU-A76O	TCGA-DU-A76O-01A	Primary Tumor
3a5aff3d-12f0-48c7-9c75-c4e7b6fa8b30_noid_Grn.idat	TCGA-LGG	TCGA-DU-A7T6	TCGA-DU-A7T6-01A	Primary Tumor
3a5aff3d-12f0-48c7-9c75-c4e7b6fa8b30_noid_Red.idat	TCGA-LGG	TCGA-DU-A7T6	TCGA-DU-A7T6-01A	Primary Tumor
843c2f37-6080-466e-a736-179c682795e0_noid_Grn.idat	TCGA-LGG	TCGA-DU-A7T8	TCGA-DU-A7T8-01A	Primary Tumor
843c2f37-6080-466e-a736-179c682795e0_noid_Red.idat	TCGA-LGG	TCGA-DU-A7T8	TCGA-DU-A7T8-01A	Primary Tumor
a5504bfe-e972-401e-8a4e-27d0712e329c_noid_Grn.idat	TCGA-LGG	TCGA-DU-A7TA	TCGA-DU-A7TA-01A	Primary Tumor
a5504bfe-e972-401e-8a4e-27d0712e329c_noid_Red.idat	TCGA-LGG	TCGA-DU-A7TA	TCGA-DU-A7TA-01A	Primary Tumor
2efc38c0-7c0d-411e-a90e-73ef60efac9d_noid_Grn.idat	TCGA-LGG	TCGA-DU-A7TC	TCGA-DU-A7TC-01A	Primary Tumor
2efc38c0-7c0d-411e-a90e-73ef60efac9d_noid_Red.idat	TCGA-LGG	TCGA-DU-A7TC	TCGA-DU-A7TC-01A	Primary Tumor
e26dd730-a06f-4160-82a8-3bb83aafc8c3_noid_Grn.idat	TCGA-LGG	TCGA-DU-A7TI	TCGA-DU-A7TI-01A	Primary Tumor
e26dd730-a06f-4160-82a8-3bb83aafc8c3_noid_Red.idat	TCGA-LGG	TCGA-DU-A7TI	TCGA-DU-A7TI-01A	Primary Tumor
8afb521f-bd7a-4696-b1ee-b67dbc5c01c5_noid_Grn.idat	TCGA-LGG	TCGA-E1-5302	TCGA-E1-5302-01A	Primary Tumor
8afb521f-bd7a-4696-b1ee-b67dbc5c01c5_noid_Red.idat	TCGA-LGG	TCGA-E1-5302	TCGA-E1-5302-01A	Primary Tumor
76a2cc4e-cd6b-41d5-ac6a-230995e83e17_noid_Grn.idat	TCGA-LGG	TCGA-E1-5303	TCGA-E1-5303-01A	Primary Tumor
76a2cc4e-cd6b-41d5-ac6a-230995e83e17_noid_Red.idat	TCGA-LGG	TCGA-E1-5303	TCGA-E1-5303-01A	Primary Tumor
40ce0000-565d-408b-966c-58fdc1ee626c_noid_Grn.idat	TCGA-LGG	TCGA-E1-5304	TCGA-E1-5304-01A	Primary Tumor
40ce0000-565d-408b-966c-58fdc1ee626c_noid_Red.idat	TCGA-LGG	TCGA-E1-5304	TCGA-E1-5304-01A	Primary Tumor
4e8b138c-37f8-4dc5-8af4-052f73d43ba3_noid_Grn.idat	TCGA-LGG	TCGA-E1-5305	TCGA-E1-5305-01A	Primary Tumor
4e8b138c-37f8-4dc5-8af4-052f73d43ba3_noid_Red.idat	TCGA-LGG	TCGA-E1-5305	TCGA-E1-5305-01A	Primary Tumor
a8b14c65-6e1e-4239-ab3b-a1cc730c8f19_noid_Grn.idat	TCGA-LGG	TCGA-E1-5307	TCGA-E1-5307-01A	Primary Tumor
a8b14c65-6e1e-4239-ab3b-a1cc730c8f19_noid_Red.idat	TCGA-LGG	TCGA-E1-5307	TCGA-E1-5307-01A	Primary Tumor
4c377114-656e-4724-8bae-8c2d58d33b6b_noid_Grn.idat	TCGA-LGG	TCGA-E1-5322	TCGA-E1-5322-01A	Primary Tumor
4c377114-656e-4724-8bae-8c2d58d33b6b_noid_Red.idat	TCGA-LGG	TCGA-E1-5322	TCGA-E1-5322-01A	Primary Tumor
920dee79-b859-40cd-b66c-1e435ee289d6_noid_Grn.idat	TCGA-LGG	TCGA-E1-A7YE	TCGA-E1-A7YE-01A	Primary Tumor
920dee79-b859-40cd-b66c-1e435ee289d6_noid_Red.idat	TCGA-LGG	TCGA-E1-A7YE	TCGA-E1-A7YE-01A	Primary Tumor
84e17dea-215e-4c76-84f5-d37bff250a55_noid_Grn.idat	TCGA-LGG	TCGA-E1-A7YH	TCGA-E1-A7YH-01A	Primary Tumor
84e17dea-215e-4c76-84f5-d37bff250a55_noid_Red.idat	TCGA-LGG	TCGA-E1-A7YH	TCGA-E1-A7YH-01A	Primary Tumor
72c6f23d-e9b9-48ac-8eda-8f312b63e188_noid_Grn.idat	TCGA-LGG	TCGA-E1-A7YI	TCGA-E1-A7YI-01A	Primary Tumor
72c6f23d-e9b9-48ac-8eda-8f312b63e188_noid_Red.idat	TCGA-LGG	TCGA-E1-A7YI	TCGA-E1-A7YI-01A	Primary Tumor
77b4f2bf-1fcc-4fc1-a734-31d9510a358a_noid_Grn.idat	TCGA-LGG	TCGA-E1-A7YK	TCGA-E1-A7YK-01A	Primary Tumor
77b4f2bf-1fcc-4fc1-a734-31d9510a358a_noid_Red.idat	TCGA-LGG	TCGA-E1-A7YK	TCGA-E1-A7YK-01A	Primary Tumor
7218f64f-1cfd-4cc5-9d06-ebf0e9ab0780_noid_Grn.idat	TCGA-LGG	TCGA-E1-A7YU	TCGA-E1-A7YU-01A	Primary Tumor
7218f64f-1cfd-4cc5-9d06-ebf0e9ab0780_noid_Red.idat	TCGA-LGG	TCGA-E1-A7YU	TCGA-E1-A7YU-01A	Primary Tumor
1d2c33b6-333d-471a-8ca7-af004d060425_noid_Grn.idat	TCGA-LGG	TCGA-E1-A7YV	TCGA-E1-A7YV-01A	Primary Tumor
1d2c33b6-333d-471a-8ca7-af004d060425_noid_Red.idat	TCGA-LGG	TCGA-E1-A7YV	TCGA-E1-A7YV-01A	Primary Tumor
0d0f1ddf-59af-470a-9f0c-f231b26873d1_noid_Grn.idat	TCGA-LGG	TCGA-E1-A7YW	TCGA-E1-A7YW-01A	Primary Tumor
0d0f1ddf-59af-470a-9f0c-f231b26873d1_noid_Red.idat	TCGA-LGG	TCGA-E1-A7YW	TCGA-E1-A7YW-01A	Primary Tumor
2a793729-6fcf-470b-ab13-fbe61fb4b1f7_noid_Grn.idat	TCGA-LGG	TCGA-E1-A7Z3	TCGA-E1-A7Z3-01A	Primary Tumor
2a793729-6fcf-470b-ab13-fbe61fb4b1f7_noid_Red.idat	TCGA-LGG	TCGA-E1-A7Z3	TCGA-E1-A7Z3-01A	Primary Tumor
e622533a-b6eb-4e96-af1e-a049bedecc15_noid_Grn.idat	TCGA-LGG	TCGA-E1-A7Z4	TCGA-E1-A7Z4-01A	Primary Tumor
e622533a-b6eb-4e96-af1e-a049bedecc15_noid_Red.idat	TCGA-LGG	TCGA-E1-A7Z4	TCGA-E1-A7Z4-01A	Primary Tumor
6d7971d0-7690-44b3-94de-fd7dce40c50d_noid_Grn.idat	TCGA-LGG	TCGA-E1-A7Z6	TCGA-E1-A7Z6-01A	Primary Tumor
6d7971d0-7690-44b3-94de-fd7dce40c50d_noid_Red.idat	TCGA-LGG	TCGA-E1-A7Z6	TCGA-E1-A7Z6-01A	Primary Tumor
545521fd-0eec-40d3-9eed-2a7ac3f8778e_noid_Grn.idat	TCGA-LGG	TCGA-F6-A8O4	TCGA-F6-A8O4-01A	Primary Tumor
545521fd-0eec-40d3-9eed-2a7ac3f8778e_noid_Red.idat	TCGA-LGG	TCGA-F6-A8O4	TCGA-F6-A8O4-01A	Primary Tumor
6ed813e4-1429-4aa6-992a-692a617a6eea_noid_Grn.idat	TCGA-LGG	TCGA-FG-5965	TCGA-FG-5965-01B	Primary Tumor
6ed813e4-1429-4aa6-992a-692a617a6eea_noid_Red.idat	TCGA-LGG	TCGA-FG-5965	TCGA-FG-5965-01B	Primary Tumor
d8c979a4-7f8f-465d-8c47-614f918b237c_noid_Grn.idat	TCGA-LGG	TCGA-FG-6689	TCGA-FG-6689-01A	Primary Tumor
d8c979a4-7f8f-465d-8c47-614f918b237c_noid_Red.idat	TCGA-LGG	TCGA-FG-6689	TCGA-FG-6689-01A	Primary Tumor
99e9db0f-ad87-41d4-b400-c24f0708b216_noid_Grn.idat	TCGA-LGG	TCGA-FG-6690	TCGA-FG-6690-01A	Primary Tumor
99e9db0f-ad87-41d4-b400-c24f0708b216_noid_Red.idat	TCGA-LGG	TCGA-FG-6690	TCGA-FG-6690-01A	Primary Tumor
d5424a77-dcd9-477b-a08e-ffb86bfaf81c_noid_Grn.idat	TCGA-LGG	TCGA-FG-6691	TCGA-FG-6691-01A	Primary Tumor
d5424a77-dcd9-477b-a08e-ffb86bfaf81c_noid_Red.idat	TCGA-LGG	TCGA-FG-6691	TCGA-FG-6691-01A	Primary Tumor
3f81bd7e-2039-43c7-8d31-1d623bfdc01a_noid_Grn.idat	TCGA-LGG	TCGA-FG-7636	TCGA-FG-7636-01A	Primary Tumor
3f81bd7e-2039-43c7-8d31-1d623bfdc01a_noid_Red.idat	TCGA-LGG	TCGA-FG-7636	TCGA-FG-7636-01A	Primary Tumor
0728880c-f96d-4b19-9bd5-e485df3446a8_noid_Grn.idat	TCGA-LGG	TCGA-FG-8182	TCGA-FG-8182-01A	Primary Tumor
0728880c-f96d-4b19-9bd5-e485df3446a8_noid_Red.idat	TCGA-LGG	TCGA-FG-8182	TCGA-FG-8182-01A	Primary Tumor
4882810b-0003-4a2d-927f-4cd55ae82451_noid_Grn.idat	TCGA-LGG	TCGA-FG-8185	TCGA-FG-8185-01A	Primary Tumor
4882810b-0003-4a2d-927f-4cd55ae82451_noid_Red.idat	TCGA-LGG	TCGA-FG-8185	TCGA-FG-8185-01A	Primary Tumor
7bf0893a-6717-4fe1-8d32-78c6a955ab7b_noid_Grn.idat	TCGA-LGG	TCGA-FG-8188	TCGA-FG-8188-01A	Primary Tumor
7bf0893a-6717-4fe1-8d32-78c6a955ab7b_noid_Red.idat	TCGA-LGG	TCGA-FG-8188	TCGA-FG-8188-01A	Primary Tumor
abf242e7-a00b-4d6d-8adc-4bcd3ddf2c3d_noid_Grn.idat	TCGA-LGG	TCGA-FG-8191	TCGA-FG-8191-01A	Primary Tumor
abf242e7-a00b-4d6d-8adc-4bcd3ddf2c3d_noid_Red.idat	TCGA-LGG	TCGA-FG-8191	TCGA-FG-8191-01A	Primary Tumor
7398a3bf-e23e-4d98-912e-3da7cd573b15_noid_Grn.idat	TCGA-LGG	TCGA-FG-A4MX	TCGA-FG-A4MX-01A	Primary Tumor
7398a3bf-e23e-4d98-912e-3da7cd573b15_noid_Red.idat	TCGA-LGG	TCGA-FG-A4MX	TCGA-FG-A4MX-01A	Primary Tumor
476b63ae-0608-4b3c-909c-cc9bcad4682c_noid_Grn.idat	TCGA-LGG	TCGA-FG-A4MY	TCGA-FG-A4MY-01A	Primary Tumor
476b63ae-0608-4b3c-909c-cc9bcad4682c_noid_Red.idat	TCGA-LGG	TCGA-FG-A4MY	TCGA-FG-A4MY-01A	Primary Tumor
8d4782dd-fa78-4132-ad38-7270e3776374_noid_Grn.idat	TCGA-LGG	TCGA-FG-A60J	TCGA-FG-A60J-01A	Primary Tumor
8d4782dd-fa78-4132-ad38-7270e3776374_noid_Red.idat	TCGA-LGG	TCGA-FG-A60J	TCGA-FG-A60J-01A	Primary Tumor
1501a2c5-f4b3-40be-ac32-bf6ae34f5397_noid_Grn.idat	TCGA-LGG	TCGA-FG-A60L	TCGA-FG-A60L-01A	Primary Tumor
1501a2c5-f4b3-40be-ac32-bf6ae34f5397_noid_Red.idat	TCGA-LGG	TCGA-FG-A60L	TCGA-FG-A60L-01A	Primary Tumor
b5e8daa0-e033-46da-8b8c-3486872c649f_noid_Grn.idat	TCGA-LGG	TCGA-FG-A6J3	TCGA-FG-A6J3-01A	Primary Tumor
b5e8daa0-e033-46da-8b8c-3486872c649f_noid_Red.idat	TCGA-LGG	TCGA-FG-A6J3	TCGA-FG-A6J3-01A	Primary Tumor
de3e521d-e53b-4cc3-b395-ca2286b0df1c_noid_Grn.idat	TCGA-LGG	TCGA-FG-A70Y	TCGA-FG-A70Y-01A	Primary Tumor
de3e521d-e53b-4cc3-b395-ca2286b0df1c_noid_Red.idat	TCGA-LGG	TCGA-FG-A70Y	TCGA-FG-A70Y-01A	Primary Tumor
c593aade-e9e8-4dce-926b-3f2a63065bb8_noid_Grn.idat	TCGA-LGG	TCGA-FG-A711	TCGA-FG-A711-01A	Primary Tumor
c593aade-e9e8-4dce-926b-3f2a63065bb8_noid_Red.idat	TCGA-LGG	TCGA-FG-A711	TCGA-FG-A711-01A	Primary Tumor
f6f2dcc0-65df-4d27-8926-507640460892_noid_Grn.idat	TCGA-LGG	TCGA-FG-A87N	TCGA-FG-A87N-01A	Primary Tumor
f6f2dcc0-65df-4d27-8926-507640460892_noid_Red.idat	TCGA-LGG	TCGA-FG-A87N	TCGA-FG-A87N-01A	Primary Tumor
029348e9-c6c2-4e1c-92bc-903682857908_noid_Grn.idat	TCGA-LGG	TCGA-FN-7833	TCGA-FN-7833-01A	Primary Tumor
029348e9-c6c2-4e1c-92bc-903682857908_noid_Red.idat	TCGA-LGG	TCGA-FN-7833	TCGA-FN-7833-01A	Primary Tumor
0984addc-5128-4e91-acbe-ac88939eba76_noid_Grn.idat	TCGA-LGG	TCGA-HT-7470	TCGA-HT-7470-01A	Primary Tumor
0984addc-5128-4e91-acbe-ac88939eba76_noid_Red.idat	TCGA-LGG	TCGA-HT-7470	TCGA-HT-7470-01A	Primary Tumor
cf1bc6ce-d5c8-4b94-bae8-8fa400f89d6b_noid_Grn.idat	TCGA-LGG	TCGA-HT-7472	TCGA-HT-7472-01A	Primary Tumor
cf1bc6ce-d5c8-4b94-bae8-8fa400f89d6b_noid_Red.idat	TCGA-LGG	TCGA-HT-7472	TCGA-HT-7472-01A	Primary Tumor
bc5944d6-9e5b-44f9-97c7-512cd5cf91fc_noid_Grn.idat	TCGA-LGG	TCGA-HT-7473	TCGA-HT-7473-01A	Primary Tumor
bc5944d6-9e5b-44f9-97c7-512cd5cf91fc_noid_Red.idat	TCGA-LGG	TCGA-HT-7473	TCGA-HT-7473-01A	Primary Tumor
bce8bd4f-2578-4a71-9836-368b56642a70_noid_Grn.idat	TCGA-LGG	TCGA-HT-7474	TCGA-HT-7474-01A	Primary Tumor
bce8bd4f-2578-4a71-9836-368b56642a70_noid_Red.idat	TCGA-LGG	TCGA-HT-7474	TCGA-HT-7474-01A	Primary Tumor
e95504c0-323b-4219-92bd-03f8fc15f8d9_noid_Grn.idat	TCGA-LGG	TCGA-HT-7476	TCGA-HT-7476-01A	Primary Tumor
e95504c0-323b-4219-92bd-03f8fc15f8d9_noid_Red.idat	TCGA-LGG	TCGA-HT-7476	TCGA-HT-7476-01A	Primary Tumor
9fc5104f-cdaa-4fe3-b053-9ef4e31116f7_noid_Grn.idat	TCGA-LGG	TCGA-HT-7477	TCGA-HT-7477-01B	Primary Tumor
9fc5104f-cdaa-4fe3-b053-9ef4e31116f7_noid_Red.idat	TCGA-LGG	TCGA-HT-7477	TCGA-HT-7477-01B	Primary Tumor
16a5c492-2996-40ab-abae-86ba996e3f81_noid_Grn.idat	TCGA-LGG	TCGA-HT-7478	TCGA-HT-7478-01A	Primary Tumor
16a5c492-2996-40ab-abae-86ba996e3f81_noid_Red.idat	TCGA-LGG	TCGA-HT-7478	TCGA-HT-7478-01A	Primary Tumor
061637a6-4c9c-4847-be6b-a741fd5dcd7d_noid_Grn.idat	TCGA-LGG	TCGA-HT-7479	TCGA-HT-7479-01A	Primary Tumor
061637a6-4c9c-4847-be6b-a741fd5dcd7d_noid_Red.idat	TCGA-LGG	TCGA-HT-7479	TCGA-HT-7479-01A	Primary Tumor
21d41810-fcf1-48b0-a293-933553284864_noid_Grn.idat	TCGA-LGG	TCGA-HT-7482	TCGA-HT-7482-01A	Primary Tumor
21d41810-fcf1-48b0-a293-933553284864_noid_Red.idat	TCGA-LGG	TCGA-HT-7482	TCGA-HT-7482-01A	Primary Tumor
e83757d1-e52a-4919-813e-a38cccde2980_noid_Grn.idat	TCGA-LGG	TCGA-HT-7483	TCGA-HT-7483-01A	Primary Tumor
e83757d1-e52a-4919-813e-a38cccde2980_noid_Red.idat	TCGA-LGG	TCGA-HT-7483	TCGA-HT-7483-01A	Primary Tumor
12d5e8f3-9da1-4f57-9ef8-a82071023028_noid_Grn.idat	TCGA-LGG	TCGA-HT-7485	TCGA-HT-7485-01A	Primary Tumor
12d5e8f3-9da1-4f57-9ef8-a82071023028_noid_Red.idat	TCGA-LGG	TCGA-HT-7485	TCGA-HT-7485-01A	Primary Tumor
54152220-6d0f-40e8-895e-c4e10bd1f57c_noid_Grn.idat	TCGA-LGG	TCGA-HT-7601	TCGA-HT-7601-01A	Primary Tumor
54152220-6d0f-40e8-895e-c4e10bd1f57c_noid_Red.idat	TCGA-LGG	TCGA-HT-7601	TCGA-HT-7601-01A	Primary Tumor
ed9390f6-4cdd-411c-8f74-f1bd1a7e62f4_noid_Grn.idat	TCGA-LGG	TCGA-HT-7602	TCGA-HT-7602-01A	Primary Tumor
ed9390f6-4cdd-411c-8f74-f1bd1a7e62f4_noid_Red.idat	TCGA-LGG	TCGA-HT-7602	TCGA-HT-7602-01A	Primary Tumor
1e8788fc-c765-43f9-80ac-20e06ba237f4_noid_Grn.idat	TCGA-LGG	TCGA-HT-7603	TCGA-HT-7603-01A	Primary Tumor
1e8788fc-c765-43f9-80ac-20e06ba237f4_noid_Red.idat	TCGA-LGG	TCGA-HT-7603	TCGA-HT-7603-01A	Primary Tumor
74990bc6-a930-4e5e-8f35-4f4f9b7dabe7_noid_Grn.idat	TCGA-LGG	TCGA-HT-7604	TCGA-HT-7604-01A	Primary Tumor
74990bc6-a930-4e5e-8f35-4f4f9b7dabe7_noid_Red.idat	TCGA-LGG	TCGA-HT-7604	TCGA-HT-7604-01A	Primary Tumor
4bebebc6-e218-4ff6-8ae4-e2482618ec4b_noid_Grn.idat	TCGA-LGG	TCGA-HT-7606	TCGA-HT-7606-01A	Primary Tumor
4bebebc6-e218-4ff6-8ae4-e2482618ec4b_noid_Red.idat	TCGA-LGG	TCGA-HT-7606	TCGA-HT-7606-01A	Primary Tumor
684a3735-5be8-45ce-b564-14295b893b91_noid_Grn.idat	TCGA-LGG	TCGA-HT-7609	TCGA-HT-7609-01A	Primary Tumor
684a3735-5be8-45ce-b564-14295b893b91_noid_Red.idat	TCGA-LGG	TCGA-HT-7609	TCGA-HT-7609-01A	Primary Tumor
900a0ea3-591d-43c4-8fcc-12a6dd1382bd_noid_Grn.idat	TCGA-LGG	TCGA-HT-7610	TCGA-HT-7610-01A	Primary Tumor
900a0ea3-591d-43c4-8fcc-12a6dd1382bd_noid_Red.idat	TCGA-LGG	TCGA-HT-7610	TCGA-HT-7610-01A	Primary Tumor
38e96625-4dbf-44c0-80a0-bd6990385927_noid_Grn.idat	TCGA-LGG	TCGA-HT-7611	TCGA-HT-7611-01A	Primary Tumor
38e96625-4dbf-44c0-80a0-bd6990385927_noid_Red.idat	TCGA-LGG	TCGA-HT-7611	TCGA-HT-7611-01A	Primary Tumor
af56c9f9-9698-47de-9e1d-71f15a30127f_noid_Grn.idat	TCGA-LGG	TCGA-HT-7676	TCGA-HT-7676-01A	Primary Tumor
af56c9f9-9698-47de-9e1d-71f15a30127f_noid_Red.idat	TCGA-LGG	TCGA-HT-7676	TCGA-HT-7676-01A	Primary Tumor
004ccaa8-f977-4d0a-9b4f-72fd09e7ea4f_noid_Grn.idat	TCGA-LGG	TCGA-HT-7684	TCGA-HT-7684-01A	Primary Tumor
004ccaa8-f977-4d0a-9b4f-72fd09e7ea4f_noid_Red.idat	TCGA-LGG	TCGA-HT-7684	TCGA-HT-7684-01A	Primary Tumor
a4ba6a59-45e8-4422-acd1-745394cc8b8a_noid_Grn.idat	TCGA-LGG	TCGA-HT-7686	TCGA-HT-7686-01A	Primary Tumor
a4ba6a59-45e8-4422-acd1-745394cc8b8a_noid_Red.idat	TCGA-LGG	TCGA-HT-7686	TCGA-HT-7686-01A	Primary Tumor
13a09009-aa2a-4be3-96e9-726bd6418b2a_noid_Grn.idat	TCGA-LGG	TCGA-HT-7688	TCGA-HT-7688-01A	Primary Tumor
13a09009-aa2a-4be3-96e9-726bd6418b2a_noid_Red.idat	TCGA-LGG	TCGA-HT-7688	TCGA-HT-7688-01A	Primary Tumor
8dddcf95-d47a-4f26-9518-a15fb260ee3b_noid_Grn.idat	TCGA-LGG	TCGA-HT-7689	TCGA-HT-7689-01A	Primary Tumor
8dddcf95-d47a-4f26-9518-a15fb260ee3b_noid_Red.idat	TCGA-LGG	TCGA-HT-7689	TCGA-HT-7689-01A	Primary Tumor
0259bcf3-0d6b-4051-bc07-5ed1882c70ed_noid_Grn.idat	TCGA-LGG	TCGA-HT-7690	TCGA-HT-7690-01A	Primary Tumor
0259bcf3-0d6b-4051-bc07-5ed1882c70ed_noid_Red.idat	TCGA-LGG	TCGA-HT-7690	TCGA-HT-7690-01A	Primary Tumor
a2adbb6c-6881-47dd-a1db-aac6de3d6489_noid_Grn.idat	TCGA-LGG	TCGA-HT-7693	TCGA-HT-7693-01A	Primary Tumor
a2adbb6c-6881-47dd-a1db-aac6de3d6489_noid_Red.idat	TCGA-LGG	TCGA-HT-7693	TCGA-HT-7693-01A	Primary Tumor
051ea972-07a0-449b-b945-6ab75b81323f_noid_Grn.idat	TCGA-LGG	TCGA-HT-7855	TCGA-HT-7855-01A	Primary Tumor
051ea972-07a0-449b-b945-6ab75b81323f_noid_Red.idat	TCGA-LGG	TCGA-HT-7855	TCGA-HT-7855-01A	Primary Tumor
c554cec7-26bb-47e9-9e9a-abb519208be0_noid_Grn.idat	TCGA-LGG	TCGA-HT-7858	TCGA-HT-7858-01A	Primary Tumor
c554cec7-26bb-47e9-9e9a-abb519208be0_noid_Red.idat	TCGA-LGG	TCGA-HT-7858	TCGA-HT-7858-01A	Primary Tumor
104b90cf-6903-4f20-8f08-1ba554167e5f_noid_Grn.idat	TCGA-LGG	TCGA-HT-7873	TCGA-HT-7873-01B	Primary Tumor
104b90cf-6903-4f20-8f08-1ba554167e5f_noid_Red.idat	TCGA-LGG	TCGA-HT-7873	TCGA-HT-7873-01B	Primary Tumor
f1db1ff1-7614-4f0f-8844-3c42040c2aeb_noid_Grn.idat	TCGA-LGG	TCGA-HT-7879	TCGA-HT-7879-01A	Primary Tumor
f1db1ff1-7614-4f0f-8844-3c42040c2aeb_noid_Red.idat	TCGA-LGG	TCGA-HT-7879	TCGA-HT-7879-01A	Primary Tumor
a348faad-8530-4ea8-9f9b-922381d1edbd_noid_Grn.idat	TCGA-LGG	TCGA-HT-7880	TCGA-HT-7880-01A	Primary Tumor
a348faad-8530-4ea8-9f9b-922381d1edbd_noid_Red.idat	TCGA-LGG	TCGA-HT-7880	TCGA-HT-7880-01A	Primary Tumor
e1ee0869-543b-40a9-af2b-7f970cf53f53_noid_Grn.idat	TCGA-LGG	TCGA-HT-7881	TCGA-HT-7881-01A	Primary Tumor
e1ee0869-543b-40a9-af2b-7f970cf53f53_noid_Red.idat	TCGA-LGG	TCGA-HT-7881	TCGA-HT-7881-01A	Primary Tumor
fca3f81e-0d7a-4e75-b5b6-4cff0485df79_noid_Grn.idat	TCGA-LGG	TCGA-HT-7902	TCGA-HT-7902-01A	Primary Tumor
fca3f81e-0d7a-4e75-b5b6-4cff0485df79_noid_Red.idat	TCGA-LGG	TCGA-HT-7902	TCGA-HT-7902-01A	Primary Tumor
2e223fbc-fa1a-4f84-8005-138181aece38_noid_Grn.idat	TCGA-LGG	TCGA-HT-8010	TCGA-HT-8010-01A	Primary Tumor
2e223fbc-fa1a-4f84-8005-138181aece38_noid_Red.idat	TCGA-LGG	TCGA-HT-8010	TCGA-HT-8010-01A	Primary Tumor
41296f8c-4c94-4de9-b8ac-d5dad483fd25_noid_Grn.idat	TCGA-LGG	TCGA-HT-8013	TCGA-HT-8013-01A	Primary Tumor
41296f8c-4c94-4de9-b8ac-d5dad483fd25_noid_Red.idat	TCGA-LGG	TCGA-HT-8013	TCGA-HT-8013-01A	Primary Tumor
4ed01f87-5c8a-4d6c-ba5a-769758fc6aa6_noid_Grn.idat	TCGA-LGG	TCGA-HT-8108	TCGA-HT-8108-01A	Primary Tumor
4ed01f87-5c8a-4d6c-ba5a-769758fc6aa6_noid_Red.idat	TCGA-LGG	TCGA-HT-8108	TCGA-HT-8108-01A	Primary Tumor
a31c8e4d-7cea-478c-a23c-b1e75efdb87f_noid_Grn.idat	TCGA-LGG	TCGA-HT-8111	TCGA-HT-8111-01A	Primary Tumor
a31c8e4d-7cea-478c-a23c-b1e75efdb87f_noid_Red.idat	TCGA-LGG	TCGA-HT-8111	TCGA-HT-8111-01A	Primary Tumor
d3023ca4-b763-491a-867c-484a0db8cfc7_noid_Grn.idat	TCGA-LGG	TCGA-HT-8114	TCGA-HT-8114-01A	Primary Tumor
d3023ca4-b763-491a-867c-484a0db8cfc7_noid_Red.idat	TCGA-LGG	TCGA-HT-8114	TCGA-HT-8114-01A	Primary Tumor
28aa7770-2d1c-457a-9382-9b166aec323c_noid_Grn.idat	TCGA-LGG	TCGA-HT-A5R5	TCGA-HT-A5R5-01A	Primary Tumor
28aa7770-2d1c-457a-9382-9b166aec323c_noid_Red.idat	TCGA-LGG	TCGA-HT-A5R5	TCGA-HT-A5R5-01A	Primary Tumor
94e03d03-80fa-4a0e-a1b3-f55de56db002_noid_Grn.idat	TCGA-LGG	TCGA-HT-A5R7	TCGA-HT-A5R7-01A	Primary Tumor
94e03d03-80fa-4a0e-a1b3-f55de56db002_noid_Red.idat	TCGA-LGG	TCGA-HT-A5R7	TCGA-HT-A5R7-01A	Primary Tumor
b6df0ca6-c5cb-4ec0-8c8e-8c593966163f_noid_Grn.idat	TCGA-LGG	TCGA-HT-A5RB	TCGA-HT-A5RB-01A	Primary Tumor
b6df0ca6-c5cb-4ec0-8c8e-8c593966163f_noid_Red.idat	TCGA-LGG	TCGA-HT-A5RB	TCGA-HT-A5RB-01A	Primary Tumor
0e0271d9-c90f-41cd-abc7-846cd91ea4a1_noid_Grn.idat	TCGA-LGG	TCGA-HT-A614	TCGA-HT-A614-01A	Primary Tumor
0e0271d9-c90f-41cd-abc7-846cd91ea4a1_noid_Red.idat	TCGA-LGG	TCGA-HT-A614	TCGA-HT-A614-01A	Primary Tumor
e31a0366-d460-44d4-806f-99a9554c181b_noid_Grn.idat	TCGA-LGG	TCGA-HT-A616	TCGA-HT-A616-01A	Primary Tumor
e31a0366-d460-44d4-806f-99a9554c181b_noid_Red.idat	TCGA-LGG	TCGA-HT-A616	TCGA-HT-A616-01A	Primary Tumor
a8fef032-0c00-4d04-aed5-47bb45db4727_noid_Grn.idat	TCGA-LGG	TCGA-HT-A618	TCGA-HT-A618-01A	Primary Tumor
a8fef032-0c00-4d04-aed5-47bb45db4727_noid_Red.idat	TCGA-LGG	TCGA-HT-A618	TCGA-HT-A618-01A	Primary Tumor
35a827e2-2951-4d2e-8812-5a8e78857212_noid_Grn.idat	TCGA-LGG	TCGA-HT-A61B	TCGA-HT-A61B-01A	Primary Tumor
35a827e2-2951-4d2e-8812-5a8e78857212_noid_Red.idat	TCGA-LGG	TCGA-HT-A61B	TCGA-HT-A61B-01A	Primary Tumor
1af7214f-b4ce-4e9b-b5ce-6de65a277a72_noid_Grn.idat	TCGA-LGG	TCGA-HT-A74J	TCGA-HT-A74J-01A	Primary Tumor
1af7214f-b4ce-4e9b-b5ce-6de65a277a72_noid_Red.idat	TCGA-LGG	TCGA-HT-A74J	TCGA-HT-A74J-01A	Primary Tumor
8fef57d0-ead9-4f6b-81f0-c564e78a5b5f_noid_Grn.idat	TCGA-LGG	TCGA-HT-A74O	TCGA-HT-A74O-01A	Primary Tumor
8fef57d0-ead9-4f6b-81f0-c564e78a5b5f_noid_Red.idat	TCGA-LGG	TCGA-HT-A74O	TCGA-HT-A74O-01A	Primary Tumor
1d4c07b7-d5ef-4400-b5f1-594dc654b15c_noid_Grn.idat	TCGA-LGG	TCGA-HW-7489	TCGA-HW-7489-01A	Primary Tumor
1d4c07b7-d5ef-4400-b5f1-594dc654b15c_noid_Red.idat	TCGA-LGG	TCGA-HW-7489	TCGA-HW-7489-01A	Primary Tumor
e53c9225-5b60-41a2-9fdb-8b81e5a916ea_noid_Grn.idat	TCGA-LGG	TCGA-HW-7490	TCGA-HW-7490-01A	Primary Tumor
e53c9225-5b60-41a2-9fdb-8b81e5a916ea_noid_Red.idat	TCGA-LGG	TCGA-HW-7490	TCGA-HW-7490-01A	Primary Tumor
86c97c35-013a-4b16-be2e-532448e8f0f2_noid_Grn.idat	TCGA-LGG	TCGA-HW-7493	TCGA-HW-7493-01A	Primary Tumor
86c97c35-013a-4b16-be2e-532448e8f0f2_noid_Red.idat	TCGA-LGG	TCGA-HW-7493	TCGA-HW-7493-01A	Primary Tumor
1ff73703-0170-4281-a3b8-789a2e13be8d_noid_Grn.idat	TCGA-LGG	TCGA-HW-8319	TCGA-HW-8319-01A	Primary Tumor
1ff73703-0170-4281-a3b8-789a2e13be8d_noid_Red.idat	TCGA-LGG	TCGA-HW-8319	TCGA-HW-8319-01A	Primary Tumor
1c814ed6-4c3a-40d0-a2cc-7fc03a709958_noid_Grn.idat	TCGA-LGG	TCGA-HW-8320	TCGA-HW-8320-01A	Primary Tumor
1c814ed6-4c3a-40d0-a2cc-7fc03a709958_noid_Red.idat	TCGA-LGG	TCGA-HW-8320	TCGA-HW-8320-01A	Primary Tumor
bc231d46-575c-4a84-ab4a-dfe8d7afbc1f_noid_Grn.idat	TCGA-LGG	TCGA-HW-8321	TCGA-HW-8321-01A	Primary Tumor
bc231d46-575c-4a84-ab4a-dfe8d7afbc1f_noid_Red.idat	TCGA-LGG	TCGA-HW-8321	TCGA-HW-8321-01A	Primary Tumor
8cb0a281-0f3f-4cce-a29e-30870149098c_noid_Grn.idat	TCGA-LGG	TCGA-HW-A5KL	TCGA-HW-A5KL-01A	Primary Tumor
8cb0a281-0f3f-4cce-a29e-30870149098c_noid_Red.idat	TCGA-LGG	TCGA-HW-A5KL	TCGA-HW-A5KL-01A	Primary Tumor
f23c4e24-890a-4ed7-88d4-fc1ce623406f_noid_Grn.idat	TCGA-LGG	TCGA-HW-A5KM	TCGA-HW-A5KM-01A	Primary Tumor
f23c4e24-890a-4ed7-88d4-fc1ce623406f_noid_Red.idat	TCGA-LGG	TCGA-HW-A5KM	TCGA-HW-A5KM-01A	Primary Tumor
3effd568-d522-4564-9009-f2262dfa84a4_noid_Grn.idat	TCGA-LGG	TCGA-IK-7675	TCGA-IK-7675-01A	Primary Tumor
3effd568-d522-4564-9009-f2262dfa84a4_noid_Red.idat	TCGA-LGG	TCGA-IK-7675	TCGA-IK-7675-01A	Primary Tumor
326ae708-c68c-4c12-a2ad-4d4f6a2263c6_noid_Grn.idat	TCGA-LGG	TCGA-P5-A5EU	TCGA-P5-A5EU-01A	Primary Tumor
326ae708-c68c-4c12-a2ad-4d4f6a2263c6_noid_Red.idat	TCGA-LGG	TCGA-P5-A5EU	TCGA-P5-A5EU-01A	Primary Tumor
f5bfb03d-6e8d-45b6-b147-150a33fa0c70_noid_Grn.idat	TCGA-LGG	TCGA-P5-A5EV	TCGA-P5-A5EV-01A	Primary Tumor
f5bfb03d-6e8d-45b6-b147-150a33fa0c70_noid_Red.idat	TCGA-LGG	TCGA-P5-A5EV	TCGA-P5-A5EV-01A	Primary Tumor
f8153c84-6b47-4d6e-9dc5-c3a5db8407e6_noid_Grn.idat	TCGA-LGG	TCGA-P5-A5EW	TCGA-P5-A5EW-01A	Primary Tumor
f8153c84-6b47-4d6e-9dc5-c3a5db8407e6_noid_Red.idat	TCGA-LGG	TCGA-P5-A5EW	TCGA-P5-A5EW-01A	Primary Tumor
35365aed-5609-41cf-a323-ccd56a793c18_noid_Grn.idat	TCGA-LGG	TCGA-P5-A5EZ	TCGA-P5-A5EZ-01A	Primary Tumor
35365aed-5609-41cf-a323-ccd56a793c18_noid_Red.idat	TCGA-LGG	TCGA-P5-A5EZ	TCGA-P5-A5EZ-01A	Primary Tumor
e1048803-2ef6-478a-9bd1-e34c57545e93_noid_Grn.idat	TCGA-LGG	TCGA-P5-A5F1	TCGA-P5-A5F1-01A	Primary Tumor
e1048803-2ef6-478a-9bd1-e34c57545e93_noid_Red.idat	TCGA-LGG	TCGA-P5-A5F1	TCGA-P5-A5F1-01A	Primary Tumor
f928f702-5488-422b-be11-bc867e8568e6_noid_Grn.idat	TCGA-LGG	TCGA-P5-A5F2	TCGA-P5-A5F2-01A	Primary Tumor
f928f702-5488-422b-be11-bc867e8568e6_noid_Red.idat	TCGA-LGG	TCGA-P5-A5F2	TCGA-P5-A5F2-01A	Primary Tumor
c0e78bc3-0ff1-41f1-808d-51686b51e2f2_noid_Grn.idat	TCGA-LGG	TCGA-P5-A5F4	TCGA-P5-A5F4-01A	Primary Tumor
c0e78bc3-0ff1-41f1-808d-51686b51e2f2_noid_Red.idat	TCGA-LGG	TCGA-P5-A5F4	TCGA-P5-A5F4-01A	Primary Tumor
502ebacc-fa1c-4bce-8408-24468c16b3f4_noid_Grn.idat	TCGA-LGG	TCGA-P5-A72W	TCGA-P5-A72W-01A	Primary Tumor
502ebacc-fa1c-4bce-8408-24468c16b3f4_noid_Red.idat	TCGA-LGG	TCGA-P5-A72W	TCGA-P5-A72W-01A	Primary Tumor
fd877cbd-f18e-434f-8542-f0743fad359e_noid_Grn.idat	TCGA-LGG	TCGA-P5-A72X	TCGA-P5-A72X-01A	Primary Tumor
fd877cbd-f18e-434f-8542-f0743fad359e_noid_Red.idat	TCGA-LGG	TCGA-P5-A72X	TCGA-P5-A72X-01A	Primary Tumor
011e04e0-93a8-4613-98a8-f5b4da5c84a6_noid_Grn.idat	TCGA-LGG	TCGA-P5-A731	TCGA-P5-A731-01A	Primary Tumor
011e04e0-93a8-4613-98a8-f5b4da5c84a6_noid_Red.idat	TCGA-LGG	TCGA-P5-A731	TCGA-P5-A731-01A	Primary Tumor
b42f992f-e3af-4ac5-8b82-c52bdf3f1156_noid_Grn.idat	TCGA-LGG	TCGA-P5-A733	TCGA-P5-A733-01A	Primary Tumor
b42f992f-e3af-4ac5-8b82-c52bdf3f1156_noid_Red.idat	TCGA-LGG	TCGA-P5-A733	TCGA-P5-A733-01A	Primary Tumor
f03db10a-baf3-46ee-b6d4-150cba4f820f_noid_Grn.idat	TCGA-LGG	TCGA-P5-A735	TCGA-P5-A735-01A	Primary Tumor
f03db10a-baf3-46ee-b6d4-150cba4f820f_noid_Red.idat	TCGA-LGG	TCGA-P5-A735	TCGA-P5-A735-01A	Primary Tumor
dffda685-df92-4bf9-b4ef-0f6a0d91a184_noid_Grn.idat	TCGA-LGG	TCGA-P5-A736	TCGA-P5-A736-01A	Primary Tumor
dffda685-df92-4bf9-b4ef-0f6a0d91a184_noid_Red.idat	TCGA-LGG	TCGA-P5-A736	TCGA-P5-A736-01A	Primary Tumor
148cbdd9-bffe-4a9c-a6e9-b33b563ac17b_noid_Grn.idat	TCGA-LGG	TCGA-P5-A780	TCGA-P5-A780-01A	Primary Tumor
148cbdd9-bffe-4a9c-a6e9-b33b563ac17b_noid_Red.idat	TCGA-LGG	TCGA-P5-A780	TCGA-P5-A780-01A	Primary Tumor
de034f3b-281f-46ed-910e-db11e1e79955_noid_Grn.idat	TCGA-LGG	TCGA-QH-A65S	TCGA-QH-A65S-01A	Primary Tumor
de034f3b-281f-46ed-910e-db11e1e79955_noid_Red.idat	TCGA-LGG	TCGA-QH-A65S	TCGA-QH-A65S-01A	Primary Tumor
3e04ff77-d49d-4aa6-a24f-5652c15ecdd5_noid_Grn.idat	TCGA-LGG	TCGA-QH-A6CW	TCGA-QH-A6CW-01A	Primary Tumor
3e04ff77-d49d-4aa6-a24f-5652c15ecdd5_noid_Red.idat	TCGA-LGG	TCGA-QH-A6CW	TCGA-QH-A6CW-01A	Primary Tumor
5e20e7e6-44f4-4e2a-82ae-ce815ec2214f_noid_Grn.idat	TCGA-LGG	TCGA-QH-A6X3	TCGA-QH-A6X3-01A	Primary Tumor
5e20e7e6-44f4-4e2a-82ae-ce815ec2214f_noid_Red.idat	TCGA-LGG	TCGA-QH-A6X3	TCGA-QH-A6X3-01A	Primary Tumor
081a620e-2fca-405d-9ff1-b830545ee50f_noid_Grn.idat	TCGA-LGG	TCGA-QH-A6X9	TCGA-QH-A6X9-01A	Primary Tumor
081a620e-2fca-405d-9ff1-b830545ee50f_noid_Red.idat	TCGA-LGG	TCGA-QH-A6X9	TCGA-QH-A6X9-01A	Primary Tumor
ac3289a6-4e34-4274-883b-77f235daceb6_noid_Grn.idat	TCGA-LGG	TCGA-QH-A6XA	TCGA-QH-A6XA-01A	Primary Tumor
ac3289a6-4e34-4274-883b-77f235daceb6_noid_Red.idat	TCGA-LGG	TCGA-QH-A6XA	TCGA-QH-A6XA-01A	Primary Tumor
1b531a4d-2d8d-49d5-a874-cfe8de0f60c6_noid_Grn.idat	TCGA-LGG	TCGA-QH-A870	TCGA-QH-A870-01A	Primary Tumor
1b531a4d-2d8d-49d5-a874-cfe8de0f60c6_noid_Red.idat	TCGA-LGG	TCGA-QH-A870	TCGA-QH-A870-01A	Primary Tumor
3a12f26c-db74-4412-8907-5c9b5a3de1a0_noid_Grn.idat	TCGA-LGG	TCGA-RY-A83Z	TCGA-RY-A83Z-01A	Primary Tumor
3a12f26c-db74-4412-8907-5c9b5a3de1a0_noid_Red.idat	TCGA-LGG	TCGA-RY-A83Z	TCGA-RY-A83Z-01A	Primary Tumor
ac078dd7-3984-4e6b-a018-97f787f2e07a_noid_Grn.idat	TCGA-LGG	TCGA-RY-A843	TCGA-RY-A843-01A	Primary Tumor
ac078dd7-3984-4e6b-a018-97f787f2e07a_noid_Red.idat	TCGA-LGG	TCGA-RY-A843	TCGA-RY-A843-01A	Primary Tumor
5773c491-c9a0-4cec-a6ef-3ce35220128c_noid_Grn.idat	TCGA-LGG	TCGA-RY-A845	TCGA-RY-A845-01A	Primary Tumor
5773c491-c9a0-4cec-a6ef-3ce35220128c_noid_Red.idat	TCGA-LGG	TCGA-RY-A845	TCGA-RY-A845-01A	Primary Tumor
c9a9b8c3-df5d-4906-94e8-f211ceef36f7_noid_Grn.idat	TCGA-LGG	TCGA-S9-A6TS	TCGA-S9-A6TS-01A	Primary Tumor
c9a9b8c3-df5d-4906-94e8-f211ceef36f7_noid_Red.idat	TCGA-LGG	TCGA-S9-A6TS	TCGA-S9-A6TS-01A	Primary Tumor
4a511ee9-d15e-4274-aeb7-34b849ab9ce7_noid_Grn.idat	TCGA-LGG	TCGA-S9-A6TU	TCGA-S9-A6TU-01A	Primary Tumor
4a511ee9-d15e-4274-aeb7-34b849ab9ce7_noid_Red.idat	TCGA-LGG	TCGA-S9-A6TU	TCGA-S9-A6TU-01A	Primary Tumor
8e6ccbe2-3b4e-4a60-bb01-44676c2fe419_noid_Grn.idat	TCGA-LGG	TCGA-S9-A6TV	TCGA-S9-A6TV-01A	Primary Tumor
8e6ccbe2-3b4e-4a60-bb01-44676c2fe419_noid_Red.idat	TCGA-LGG	TCGA-S9-A6TV	TCGA-S9-A6TV-01A	Primary Tumor
bc059e0d-2858-44ef-968c-6ba717f736be_noid_Grn.idat	TCGA-LGG	TCGA-S9-A6TZ	TCGA-S9-A6TZ-01A	Primary Tumor
bc059e0d-2858-44ef-968c-6ba717f736be_noid_Red.idat	TCGA-LGG	TCGA-S9-A6TZ	TCGA-S9-A6TZ-01A	Primary Tumor
71d049d6-7029-4cc4-9191-2e1dab16fded_noid_Grn.idat	TCGA-LGG	TCGA-S9-A6U1	TCGA-S9-A6U1-01A	Primary Tumor
71d049d6-7029-4cc4-9191-2e1dab16fded_noid_Red.idat	TCGA-LGG	TCGA-S9-A6U1	TCGA-S9-A6U1-01A	Primary Tumor
bc4faed6-8053-47ac-a347-6fd050036d28_noid_Grn.idat	TCGA-LGG	TCGA-S9-A6U6	TCGA-S9-A6U6-01A	Primary Tumor
bc4faed6-8053-47ac-a347-6fd050036d28_noid_Red.idat	TCGA-LGG	TCGA-S9-A6U6	TCGA-S9-A6U6-01A	Primary Tumor
09737f86-ab45-4a7b-819a-969e8865a4e5_noid_Grn.idat	TCGA-LGG	TCGA-S9-A6U8	TCGA-S9-A6U8-01A	Primary Tumor
09737f86-ab45-4a7b-819a-969e8865a4e5_noid_Red.idat	TCGA-LGG	TCGA-S9-A6U8	TCGA-S9-A6U8-01A	Primary Tumor
fa0c83d2-4df4-47bc-b169-76eb8e1d76e9_noid_Grn.idat	TCGA-LGG	TCGA-S9-A6U9	TCGA-S9-A6U9-01A	Primary Tumor
fa0c83d2-4df4-47bc-b169-76eb8e1d76e9_noid_Red.idat	TCGA-LGG	TCGA-S9-A6U9	TCGA-S9-A6U9-01A	Primary Tumor
2e0029da-acf2-4298-b745-93fd4e4e8b54_noid_Grn.idat	TCGA-LGG	TCGA-S9-A6WG	TCGA-S9-A6WG-01A	Primary Tumor
2e0029da-acf2-4298-b745-93fd4e4e8b54_noid_Red.idat	TCGA-LGG	TCGA-S9-A6WG	TCGA-S9-A6WG-01A	Primary Tumor
5a32c538-4cdc-4ce9-b385-9fa18db0437f_noid_Grn.idat	TCGA-LGG	TCGA-S9-A6WO	TCGA-S9-A6WO-01A	Primary Tumor
5a32c538-4cdc-4ce9-b385-9fa18db0437f_noid_Red.idat	TCGA-LGG	TCGA-S9-A6WO	TCGA-S9-A6WO-01A	Primary Tumor
bb52704a-afdf-49fb-8134-4ca84639d6dd_noid_Grn.idat	TCGA-LGG	TCGA-S9-A6WQ	TCGA-S9-A6WQ-01A	Primary Tumor
bb52704a-afdf-49fb-8134-4ca84639d6dd_noid_Red.idat	TCGA-LGG	TCGA-S9-A6WQ	TCGA-S9-A6WQ-01A	Primary Tumor
3291d5c7-437f-4247-b1cd-243b03519180_noid_Grn.idat	TCGA-LGG	TCGA-S9-A7IS	TCGA-S9-A7IS-01A	Primary Tumor
3291d5c7-437f-4247-b1cd-243b03519180_noid_Red.idat	TCGA-LGG	TCGA-S9-A7IS	TCGA-S9-A7IS-01A	Primary Tumor
09bc332d-6d2e-4df5-af3c-1aee67565639_noid_Grn.idat	TCGA-LGG	TCGA-S9-A7IZ	TCGA-S9-A7IZ-01A	Primary Tumor
09bc332d-6d2e-4df5-af3c-1aee67565639_noid_Red.idat	TCGA-LGG	TCGA-S9-A7IZ	TCGA-S9-A7IZ-01A	Primary Tumor
487d5790-668a-4666-8086-d5b129ed746f_noid_Grn.idat	TCGA-LGG	TCGA-S9-A7J0	TCGA-S9-A7J0-01A	Primary Tumor
487d5790-668a-4666-8086-d5b129ed746f_noid_Red.idat	TCGA-LGG	TCGA-S9-A7J0	TCGA-S9-A7J0-01A	Primary Tumor
72786641-5557-4aab-9309-6717d53de261_noid_Grn.idat	TCGA-LGG	TCGA-S9-A7QX	TCGA-S9-A7QX-01A	Primary Tumor
72786641-5557-4aab-9309-6717d53de261_noid_Red.idat	TCGA-LGG	TCGA-S9-A7QX	TCGA-S9-A7QX-01A	Primary Tumor
87075d02-0768-4512-a4f2-df9492aac957_noid_Grn.idat	TCGA-LGG	TCGA-S9-A7R3	TCGA-S9-A7R3-01A	Primary Tumor
87075d02-0768-4512-a4f2-df9492aac957_noid_Red.idat	TCGA-LGG	TCGA-S9-A7R3	TCGA-S9-A7R3-01A	Primary Tumor
0ffddc81-0eba-446b-96d2-9b8b5db0c08a_noid_Grn.idat	TCGA-LGG	TCGA-S9-A7R4	TCGA-S9-A7R4-01A	Primary Tumor
0ffddc81-0eba-446b-96d2-9b8b5db0c08a_noid_Red.idat	TCGA-LGG	TCGA-S9-A7R4	TCGA-S9-A7R4-01A	Primary Tumor
72e81a8f-97a3-4a4f-b372-8d3b7ec8ca74_noid_Grn.idat	TCGA-LGG	TCGA-S9-A7R7	TCGA-S9-A7R7-01A	Primary Tumor
72e81a8f-97a3-4a4f-b372-8d3b7ec8ca74_noid_Red.idat	TCGA-LGG	TCGA-S9-A7R7	TCGA-S9-A7R7-01A	Primary Tumor
104dd101-02f3-4f28-a3ee-2794d4fd516c_noid_Grn.idat	TCGA-LGG	TCGA-S9-A7R8	TCGA-S9-A7R8-01A	Primary Tumor
104dd101-02f3-4f28-a3ee-2794d4fd516c_noid_Red.idat	TCGA-LGG	TCGA-S9-A7R8	TCGA-S9-A7R8-01A	Primary Tumor
7b5cf457-736a-48b8-8f36-148ec717160c_noid_Grn.idat	TCGA-LGG	TCGA-S9-A89Z	TCGA-S9-A89Z-01A	Primary Tumor
7b5cf457-736a-48b8-8f36-148ec717160c_noid_Red.idat	TCGA-LGG	TCGA-S9-A89Z	TCGA-S9-A89Z-01A	Primary Tumor
28c81fb0-c5ec-4d1c-b964-51e28878f88c_noid_Grn.idat	TCGA-LGG	TCGA-TM-A7C4	TCGA-TM-A7C4-01A	Primary Tumor
28c81fb0-c5ec-4d1c-b964-51e28878f88c_noid_Red.idat	TCGA-LGG	TCGA-TM-A7C4	TCGA-TM-A7C4-01A	Primary Tumor
be86e55e-3899-4101-b6e2-7bd8b5b19f3e_noid_Grn.idat	TCGA-LGG	TCGA-TM-A7CA	TCGA-TM-A7CA-01A	Primary Tumor
be86e55e-3899-4101-b6e2-7bd8b5b19f3e_noid_Red.idat	TCGA-LGG	TCGA-TM-A7CA	TCGA-TM-A7CA-01A	Primary Tumor
92141cfe-551e-4ea4-8d8b-3ce1671183e6_noid_Grn.idat	TCGA-LGG	TCGA-TM-A7CF	TCGA-TM-A7CF-01A	Primary Tumor
92141cfe-551e-4ea4-8d8b-3ce1671183e6_noid_Red.idat	TCGA-LGG	TCGA-TM-A7CF	TCGA-TM-A7CF-01A	Primary Tumor
851cdbfc-55e7-4a82-a740-dfb1ec3ad78b_noid_Grn.idat	TCGA-LGG	TCGA-TM-A84F	TCGA-TM-A84F-01A	Primary Tumor
851cdbfc-55e7-4a82-a740-dfb1ec3ad78b_noid_Red.idat	TCGA-LGG	TCGA-TM-A84F	TCGA-TM-A84F-01A	Primary Tumor
8ca74f39-72ea-49af-9452-b849765c5cdf_noid_Grn.idat	TCGA-LGG	TCGA-TM-A84H	TCGA-TM-A84H-01A	Primary Tumor
8ca74f39-72ea-49af-9452-b849765c5cdf_noid_Red.idat	TCGA-LGG	TCGA-TM-A84H	TCGA-TM-A84H-01A	Primary Tumor
aac4b618-c09a-4f60-a7be-723f3f735735_noid_Grn.idat	TCGA-LGG	TCGA-TM-A84I	TCGA-TM-A84I-01A	Primary Tumor
aac4b618-c09a-4f60-a7be-723f3f735735_noid_Red.idat	TCGA-LGG	TCGA-TM-A84I	TCGA-TM-A84I-01A	Primary Tumor
e961223b-151e-423c-99ee-69eb01451226_noid_Grn.idat	TCGA-LGG	TCGA-TM-A84L	TCGA-TM-A84L-01A	Primary Tumor
e961223b-151e-423c-99ee-69eb01451226_noid_Red.idat	TCGA-LGG	TCGA-TM-A84L	TCGA-TM-A84L-01A	Primary Tumor
cb1ea39d-e9a8-446f-adb3-d8868dfca554_noid_Grn.idat	TCGA-LGG	TCGA-TM-A84Q	TCGA-TM-A84Q-01A	Primary Tumor
cb1ea39d-e9a8-446f-adb3-d8868dfca554_noid_Red.idat	TCGA-LGG	TCGA-TM-A84Q	TCGA-TM-A84Q-01A	Primary Tumor
7057208f-b83c-417e-a1ac-910c65debc23_noid_Grn.idat	TCGA-LGG	TCGA-TM-A84T	TCGA-TM-A84T-01A	Primary Tumor
7057208f-b83c-417e-a1ac-910c65debc23_noid_Red.idat	TCGA-LGG	TCGA-TM-A84T	TCGA-TM-A84T-01A	Primary Tumor
d02c1d14-e7c1-4bd6-9d30-ba69f244d5ec_noid_Grn.idat	TCGA-LGG	TCGA-TQ-A7RF	TCGA-TQ-A7RF-01A	Primary Tumor
d02c1d14-e7c1-4bd6-9d30-ba69f244d5ec_noid_Red.idat	TCGA-LGG	TCGA-TQ-A7RF	TCGA-TQ-A7RF-01A	Primary Tumor
f02a227e-3638-4cac-a165-f6b6bf6e91cd_noid_Grn.idat	TCGA-LGG	TCGA-TQ-A7RH	TCGA-TQ-A7RH-01A	Primary Tumor
f02a227e-3638-4cac-a165-f6b6bf6e91cd_noid_Red.idat	TCGA-LGG	TCGA-TQ-A7RH	TCGA-TQ-A7RH-01A	Primary Tumor
93270e32-fccf-4bee-b720-311bbd30b822_noid_Grn.idat	TCGA-LGG	TCGA-TQ-A7RJ	TCGA-TQ-A7RJ-01A	Primary Tumor
93270e32-fccf-4bee-b720-311bbd30b822_noid_Red.idat	TCGA-LGG	TCGA-TQ-A7RJ	TCGA-TQ-A7RJ-01A	Primary Tumor
a671954c-cc18-4ad7-b9ac-d35fa38640e3_noid_Grn.idat	TCGA-LGG	TCGA-TQ-A7RK	TCGA-TQ-A7RK-01A	Primary Tumor
a671954c-cc18-4ad7-b9ac-d35fa38640e3_noid_Red.idat	TCGA-LGG	TCGA-TQ-A7RK	TCGA-TQ-A7RK-01A	Primary Tumor
523bded2-cef7-4254-908d-902f6d9069a1_noid_Grn.idat	TCGA-LGG	TCGA-TQ-A7RM	TCGA-TQ-A7RM-01A	Primary Tumor
523bded2-cef7-4254-908d-902f6d9069a1_noid_Red.idat	TCGA-LGG	TCGA-TQ-A7RM	TCGA-TQ-A7RM-01A	Primary Tumor
eeb5e238-3c20-469d-a806-adaf9383743e_noid_Grn.idat	TCGA-LGG	TCGA-TQ-A7RR	TCGA-TQ-A7RR-01A	Primary Tumor
eeb5e238-3c20-469d-a806-adaf9383743e_noid_Red.idat	TCGA-LGG	TCGA-TQ-A7RR	TCGA-TQ-A7RR-01A	Primary Tumor
ce187fd5-220e-464a-93f2-52f23c69dd22_noid_Grn.idat	TCGA-LGG	TCGA-TQ-A7RV	TCGA-TQ-A7RV-01A	Primary Tumor
ce187fd5-220e-464a-93f2-52f23c69dd22_noid_Red.idat	TCGA-LGG	TCGA-TQ-A7RV	TCGA-TQ-A7RV-01A	Primary Tumor
ea38421b-49be-4ba3-bde3-39241a9efadf_noid_Grn.idat	TCGA-LGG	TCGA-TQ-A7RW	TCGA-TQ-A7RW-01A	Primary Tumor
ea38421b-49be-4ba3-bde3-39241a9efadf_noid_Red.idat	TCGA-LGG	TCGA-TQ-A7RW	TCGA-TQ-A7RW-01A	Primary Tumor
d781ecb8-8f41-4b34-a74e-61d847a52ef1_noid_Grn.idat	TCGA-LGG	TCGA-TQ-A8XE	TCGA-TQ-A8XE-01A	Primary Tumor
d781ecb8-8f41-4b34-a74e-61d847a52ef1_noid_Red.idat	TCGA-LGG	TCGA-TQ-A8XE	TCGA-TQ-A8XE-01A	Primary Tumor
1ce6427a-b941-4b71-be8e-9f2498e3f653_noid_Grn.idat	TCGA-LGG	TCGA-VM-A8C8	TCGA-VM-A8C8-01A	Primary Tumor
1ce6427a-b941-4b71-be8e-9f2498e3f653_noid_Red.idat	TCGA-LGG	TCGA-VM-A8C8	TCGA-VM-A8C8-01A	Primary Tumor
b3079d88-d8b8-4d91-8a6b-9ee3c85e1dba_noid_Grn.idat	TCGA-LGG	TCGA-VM-A8CF	TCGA-VM-A8CF-01A	Primary Tumor
b3079d88-d8b8-4d91-8a6b-9ee3c85e1dba_noid_Red.idat	TCGA-LGG	TCGA-VM-A8CF	TCGA-VM-A8CF-01A	Primary Tumor
642d240c-97b5-4d67-92a3-95bc2b0cd7bd_noid_Grn.idat	TCGA-LGG	TCGA-VM-A8CH	TCGA-VM-A8CH-01A	Primary Tumor
642d240c-97b5-4d67-92a3-95bc2b0cd7bd_noid_Red.idat	TCGA-LGG	TCGA-VM-A8CH	TCGA-VM-A8CH-01A	Primary Tumor
4016d364-5cbc-43cb-9797-29f60906a93e_noid_Grn.idat	TCGA-LGG	TCGA-VV-A86M	TCGA-VV-A86M-01A	Primary Tumor
4016d364-5cbc-43cb-9797-29f60906a93e_noid_Red.idat	TCGA-LGG	TCGA-VV-A86M	TCGA-VV-A86M-01A	Primary Tumor
05d22bd7-c1b4-460e-9161-cc877f0902da_noid_Grn.idat	TCGA-LGG	TCGA-WH-A86K	TCGA-WH-A86K-01A	Primary Tumor
05d22bd7-c1b4-460e-9161-cc877f0902da_noid_Red.idat	TCGA-LGG	TCGA-WH-A86K	TCGA-WH-A86K-01A	Primary Tumor
4e398c73-d4ba-41e8-9fab-f2074fd87ee7_noid_Grn.idat	TCGA-LGG	TCGA-WY-A858	TCGA-WY-A858-01A	Primary Tumor
4e398c73-d4ba-41e8-9fab-f2074fd87ee7_noid_Red.idat	TCGA-LGG	TCGA-WY-A858	TCGA-WY-A858-01A	Primary Tumor
015e1d92-2607-455f-912d-8de32c348c63_noid_Grn.idat	TCGA-LGG	TCGA-WY-A859	TCGA-WY-A859-01A	Primary Tumor
015e1d92-2607-455f-912d-8de32c348c63_noid_Red.idat	TCGA-LGG	TCGA-WY-A859	TCGA-WY-A859-01A	Primary Tumor
bd32abf6-10e4-4507-afbf-8166bba1637b_noid_Grn.idat	TCGA-LGG	TCGA-WY-A85A	TCGA-WY-A85A-01A	Primary Tumor
bd32abf6-10e4-4507-afbf-8166bba1637b_noid_Red.idat	TCGA-LGG	TCGA-WY-A85A	TCGA-WY-A85A-01A	Primary Tumor
749d8c95-3f9b-4b61-b889-1c1e3e061333_noid_Grn.idat	TCGA-LGG	TCGA-WY-A85B	TCGA-WY-A85B-01A	Primary Tumor
749d8c95-3f9b-4b61-b889-1c1e3e061333_noid_Red.idat	TCGA-LGG	TCGA-WY-A85B	TCGA-WY-A85B-01A	Primary Tumor
b9118b99-061e-4b5e-b704-0f00aba48fba_noid_Grn.idat	TCGA-LGG	TCGA-WY-A85C	TCGA-WY-A85C-01A	Primary Tumor
b9118b99-061e-4b5e-b704-0f00aba48fba_noid_Red.idat	TCGA-LGG	TCGA-WY-A85C	TCGA-WY-A85C-01A	Primary Tumor
3324a849-b895-4cbc-88f8-3d58eb57d275_noid_Grn.idat	TCGA-LGG	TCGA-WY-A85D	TCGA-WY-A85D-01A	Primary Tumor
3324a849-b895-4cbc-88f8-3d58eb57d275_noid_Red.idat	TCGA-LGG	TCGA-WY-A85D	TCGA-WY-A85D-01A	Primary Tumor
8d7ddf6b-9375-4090-b274-08bcc875e4a4_noid_Grn.idat	TCGA-LGG	TCGA-WY-A85E	TCGA-WY-A85E-01A	Primary Tumor
8d7ddf6b-9375-4090-b274-08bcc875e4a4_noid_Red.idat	TCGA-LGG	TCGA-WY-A85E	TCGA-WY-A85E-01A	Primary Tumor

## Sheet: LUSC controls (n=42)
File Name	Project ID	Case ID	Sample ID	Sample Type
eab8828b-47bd-427c-9c6f-a951ac78284b_noid_Grn.idat	TCGA-LUSC	TCGA-18-3417	TCGA-18-3417-11A	Solid Tissue Normal
eab8828b-47bd-427c-9c6f-a951ac78284b_noid_Red.idat	TCGA-LUSC	TCGA-18-3417	TCGA-18-3417-11A	Solid Tissue Normal
8bc4e25e-d3d5-4405-a5e8-fd5ebfa48977_noid_Grn.idat	TCGA-LUSC	TCGA-18-4721	TCGA-18-4721-11A	Solid Tissue Normal
8bc4e25e-d3d5-4405-a5e8-fd5ebfa48977_noid_Red.idat	TCGA-LUSC	TCGA-18-4721	TCGA-18-4721-11A	Solid Tissue Normal
9836899b-61c0-4371-a632-9c080c0f3b15_noid_Grn.idat	TCGA-LUSC	TCGA-18-5592	TCGA-18-5592-11A	Solid Tissue Normal
9836899b-61c0-4371-a632-9c080c0f3b15_noid_Red.idat	TCGA-LUSC	TCGA-18-5592	TCGA-18-5592-11A	Solid Tissue Normal
0439b71b-40ff-4f74-8968-b77cd2f38a74_noid_Grn.idat	TCGA-LUSC	TCGA-18-5595	TCGA-18-5595-11A	Solid Tissue Normal
0439b71b-40ff-4f74-8968-b77cd2f38a74_noid_Red.idat	TCGA-LUSC	TCGA-18-5595	TCGA-18-5595-11A	Solid Tissue Normal
81d3a6f0-1d0c-4db8-ac32-7316194dfa4c_noid_Grn.idat	TCGA-LUSC	TCGA-22-4599	TCGA-22-4599-11A	Solid Tissue Normal
81d3a6f0-1d0c-4db8-ac32-7316194dfa4c_noid_Red.idat	TCGA-LUSC	TCGA-22-4599	TCGA-22-4599-11A	Solid Tissue Normal
f745aeb5-3261-499d-9497-6fd1d864b88b_noid_Grn.idat	TCGA-LUSC	TCGA-22-4601	TCGA-22-4601-11A	Solid Tissue Normal
f745aeb5-3261-499d-9497-6fd1d864b88b_noid_Red.idat	TCGA-LUSC	TCGA-22-4601	TCGA-22-4601-11A	Solid Tissue Normal
00b7b08a-30e5-4071-a073-4c9dde2b40c2_noid_Grn.idat	TCGA-LUSC	TCGA-22-4613	TCGA-22-4613-11A	Solid Tissue Normal
00b7b08a-30e5-4071-a073-4c9dde2b40c2_noid_Red.idat	TCGA-LUSC	TCGA-22-4613	TCGA-22-4613-11A	Solid Tissue Normal
15fc9822-8b53-410f-be17-25c5fe38aa55_noid_Grn.idat	TCGA-LUSC	TCGA-22-5471	TCGA-22-5471-11A	Solid Tissue Normal
15fc9822-8b53-410f-be17-25c5fe38aa55_noid_Red.idat	TCGA-LUSC	TCGA-22-5471	TCGA-22-5471-11A	Solid Tissue Normal
85d985d5-18d1-4adc-b122-df9e652560ff_noid_Grn.idat	TCGA-LUSC	TCGA-22-5472	TCGA-22-5472-11A	Solid Tissue Normal
85d985d5-18d1-4adc-b122-df9e652560ff_noid_Red.idat	TCGA-LUSC	TCGA-22-5472	TCGA-22-5472-11A	Solid Tissue Normal
429028a8-c686-48cb-b2f6-099aa324966d_noid_Grn.idat	TCGA-LUSC	TCGA-22-5473	TCGA-22-5473-11A	Solid Tissue Normal
429028a8-c686-48cb-b2f6-099aa324966d_noid_Red.idat	TCGA-LUSC	TCGA-22-5473	TCGA-22-5473-11A	Solid Tissue Normal
573d0cb0-5a70-4fd0-bac7-5fa659c6e779_noid_Grn.idat	TCGA-LUSC	TCGA-22-5474	TCGA-22-5474-11A	Solid Tissue Normal
573d0cb0-5a70-4fd0-bac7-5fa659c6e779_noid_Red.idat	TCGA-LUSC	TCGA-22-5474	TCGA-22-5474-11A	Solid Tissue Normal
67abbd59-f691-48e1-bdd3-6ef49026346b_noid_Grn.idat	TCGA-LUSC	TCGA-22-5477	TCGA-22-5477-11A	Solid Tissue Normal
67abbd59-f691-48e1-bdd3-6ef49026346b_noid_Red.idat	TCGA-LUSC	TCGA-22-5477	TCGA-22-5477-11A	Solid Tissue Normal
9551c3c1-f81b-4943-9671-3b9d02893993_noid_Grn.idat	TCGA-LUSC	TCGA-22-5478	TCGA-22-5478-11A	Solid Tissue Normal
9551c3c1-f81b-4943-9671-3b9d02893993_noid_Red.idat	TCGA-LUSC	TCGA-22-5478	TCGA-22-5478-11A	Solid Tissue Normal
f7c900af-0ceb-4266-a0dc-01c8fc3b2397_noid_Grn.idat	TCGA-LUSC	TCGA-22-5480	TCGA-22-5480-11A	Solid Tissue Normal
f7c900af-0ceb-4266-a0dc-01c8fc3b2397_noid_Red.idat	TCGA-LUSC	TCGA-22-5480	TCGA-22-5480-11A	Solid Tissue Normal
9426c5b8-5b0f-434c-a21e-8fa0f14547c9_noid_Grn.idat	TCGA-LUSC	TCGA-22-5482	TCGA-22-5482-11A	Solid Tissue Normal
9426c5b8-5b0f-434c-a21e-8fa0f14547c9_noid_Red.idat	TCGA-LUSC	TCGA-22-5482	TCGA-22-5482-11A	Solid Tissue Normal
38522a5a-17f2-4583-b85a-cf198717ae7d_noid_Grn.idat	TCGA-LUSC	TCGA-22-5485	TCGA-22-5485-11A	Solid Tissue Normal
38522a5a-17f2-4583-b85a-cf198717ae7d_noid_Red.idat	TCGA-LUSC	TCGA-22-5485	TCGA-22-5485-11A	Solid Tissue Normal
5d9c2dac-4c7c-41b1-b4a3-0d050527ba94_noid_Grn.idat	TCGA-LUSC	TCGA-22-5489	TCGA-22-5489-11A	Solid Tissue Normal
5d9c2dac-4c7c-41b1-b4a3-0d050527ba94_noid_Red.idat	TCGA-LUSC	TCGA-22-5489	TCGA-22-5489-11A	Solid Tissue Normal
449c0e64-bd69-49dc-9b3a-ddea6495447f_noid_Grn.idat	TCGA-LUSC	TCGA-22-5491	TCGA-22-5491-11A	Solid Tissue Normal
449c0e64-bd69-49dc-9b3a-ddea6495447f_noid_Red.idat	TCGA-LUSC	TCGA-22-5491	TCGA-22-5491-11A	Solid Tissue Normal
478d7456-f80c-4297-83a7-c65b11402b27_noid_Grn.idat	TCGA-LUSC	TCGA-22-5492	TCGA-22-5492-11A	Solid Tissue Normal
478d7456-f80c-4297-83a7-c65b11402b27_noid_Red.idat	TCGA-LUSC	TCGA-22-5492	TCGA-22-5492-11A	Solid Tissue Normal
f42a6a33-67d9-4a2b-adc6-fda7eed48d09_noid_Grn.idat	TCGA-LUSC	TCGA-33-4566	TCGA-33-4566-11A	Solid Tissue Normal
f42a6a33-67d9-4a2b-adc6-fda7eed48d09_noid_Red.idat	TCGA-LUSC	TCGA-33-4566	TCGA-33-4566-11A	Solid Tissue Normal
1263f30b-8830-4e15-ae13-a390f3709071_noid_Grn.idat	TCGA-LUSC	TCGA-33-4582	TCGA-33-4582-11A	Solid Tissue Normal
1263f30b-8830-4e15-ae13-a390f3709071_noid_Red.idat	TCGA-LUSC	TCGA-33-4582	TCGA-33-4582-11A	Solid Tissue Normal
3a70960f-577c-453d-8857-04d3d158f3b7_noid_Grn.idat	TCGA-LUSC	TCGA-33-4583	TCGA-33-4583-11A	Solid Tissue Normal
3a70960f-577c-453d-8857-04d3d158f3b7_noid_Red.idat	TCGA-LUSC	TCGA-33-4583	TCGA-33-4583-11A	Solid Tissue Normal
52c01e2f-31b0-4895-a206-81db7c01aeb2_noid_Grn.idat	TCGA-LUSC	TCGA-33-4586	TCGA-33-4586-11A	Solid Tissue Normal
52c01e2f-31b0-4895-a206-81db7c01aeb2_noid_Red.idat	TCGA-LUSC	TCGA-33-4586	TCGA-33-4586-11A	Solid Tissue Normal
1c98b472-e3e8-4d63-9d2d-affd268fd125_noid_Grn.idat	TCGA-LUSC	TCGA-33-4589	TCGA-33-4589-11A	Solid Tissue Normal
1c98b472-e3e8-4d63-9d2d-affd268fd125_noid_Red.idat	TCGA-LUSC	TCGA-33-4589	TCGA-33-4589-11A	Solid Tissue Normal
5053b258-ad62-4d2c-8abc-dff24bae087d_noid_Grn.idat	TCGA-LUSC	TCGA-34-5929	TCGA-34-5929-11A	Solid Tissue Normal
5053b258-ad62-4d2c-8abc-dff24bae087d_noid_Red.idat	TCGA-LUSC	TCGA-34-5929	TCGA-34-5929-11A	Solid Tissue Normal
9a1dddf2-bb8f-4e77-af73-95b1ee83edb9_noid_Grn.idat	TCGA-LUSC	TCGA-39-5011	TCGA-39-5011-11A	Solid Tissue Normal
9a1dddf2-bb8f-4e77-af73-95b1ee83edb9_noid_Red.idat	TCGA-LUSC	TCGA-39-5011	TCGA-39-5011-11A	Solid Tissue Normal
6c16b26b-8136-4f3b-93f0-fac38095a54f_noid_Grn.idat	TCGA-LUSC	TCGA-39-5016	TCGA-39-5016-11A	Solid Tissue Normal
6c16b26b-8136-4f3b-93f0-fac38095a54f_noid_Red.idat	TCGA-LUSC	TCGA-39-5016	TCGA-39-5016-11A	Solid Tissue Normal
6fc7a650-f360-43cf-8220-3bdecf02c22c_noid_Grn.idat	TCGA-LUSC	TCGA-39-5019	TCGA-39-5019-11A	Solid Tissue Normal
6fc7a650-f360-43cf-8220-3bdecf02c22c_noid_Red.idat	TCGA-LUSC	TCGA-39-5019	TCGA-39-5019-11A	Solid Tissue Normal
461d30c9-c1d6-46ef-ba37-d23887695835_noid_Grn.idat	TCGA-LUSC	TCGA-39-5021	TCGA-39-5021-11A	Solid Tissue Normal
461d30c9-c1d6-46ef-ba37-d23887695835_noid_Red.idat	TCGA-LUSC	TCGA-39-5021	TCGA-39-5021-11A	Solid Tissue Normal
7307316a-3716-473a-8366-751f03ca3fb6_noid_Grn.idat	TCGA-LUSC	TCGA-39-5028	TCGA-39-5028-11A	Solid Tissue Normal
7307316a-3716-473a-8366-751f03ca3fb6_noid_Red.idat	TCGA-LUSC	TCGA-39-5028	TCGA-39-5028-11A	Solid Tissue Normal
0daec72e-50ab-4ec0-9396-0818ce9ef591_noid_Grn.idat	TCGA-LUSC	TCGA-39-5029	TCGA-39-5029-11A	Solid Tissue Normal
0daec72e-50ab-4ec0-9396-0818ce9ef591_noid_Red.idat	TCGA-LUSC	TCGA-39-5029	TCGA-39-5029-11A	Solid Tissue Normal
8e3355a8-77c0-4972-9cbc-2f638ccc9082_noid_Grn.idat	TCGA-LUSC	TCGA-39-5030	TCGA-39-5030-11A	Solid Tissue Normal
8e3355a8-77c0-4972-9cbc-2f638ccc9082_noid_Red.idat	TCGA-LUSC	TCGA-39-5030	TCGA-39-5030-11A	Solid Tissue Normal
00bcbe3d-81f0-485f-a2b5-9ac57413f4f8_noid_Grn.idat	TCGA-LUSC	TCGA-39-5031	TCGA-39-5031-11A	Solid Tissue Normal
00bcbe3d-81f0-485f-a2b5-9ac57413f4f8_noid_Red.idat	TCGA-LUSC	TCGA-39-5031	TCGA-39-5031-11A	Solid Tissue Normal
49ef9d49-0c8f-40e9-ad02-121f70947c85_noid_Grn.idat	TCGA-LUSC	TCGA-39-5034	TCGA-39-5034-11A	Solid Tissue Normal
49ef9d49-0c8f-40e9-ad02-121f70947c85_noid_Red.idat	TCGA-LUSC	TCGA-39-5034	TCGA-39-5034-11A	Solid Tissue Normal
fadc298e-2172-4408-a92d-65ffa4399a2b_noid_Grn.idat	TCGA-LUSC	TCGA-39-5035	TCGA-39-5035-11A	Solid Tissue Normal
fadc298e-2172-4408-a92d-65ffa4399a2b_noid_Red.idat	TCGA-LUSC	TCGA-39-5035	TCGA-39-5035-11A	Solid Tissue Normal
7348a295-1f63-40aa-b2a9-e3463e39b2a1_noid_Grn.idat	TCGA-LUSC	TCGA-39-5036	TCGA-39-5036-11A	Solid Tissue Normal
7348a295-1f63-40aa-b2a9-e3463e39b2a1_noid_Red.idat	TCGA-LUSC	TCGA-39-5036	TCGA-39-5036-11A	Solid Tissue Normal
2a36af87-8e3e-4607-bb55-12463936c77b_noid_Grn.idat	TCGA-LUSC	TCGA-39-5037	TCGA-39-5037-11A	Solid Tissue Normal
2a36af87-8e3e-4607-bb55-12463936c77b_noid_Red.idat	TCGA-LUSC	TCGA-39-5037	TCGA-39-5037-11A	Solid Tissue Normal
937ec473-26bf-4dc0-a88d-92d7ff65c580_noid_Grn.idat	TCGA-LUSC	TCGA-39-5039	TCGA-39-5039-11A	Solid Tissue Normal
937ec473-26bf-4dc0-a88d-92d7ff65c580_noid_Red.idat	TCGA-LUSC	TCGA-39-5039	TCGA-39-5039-11A	Solid Tissue Normal
06a32376-e1fe-4476-9d3e-ed9b3f5dc5bd_noid_Grn.idat	TCGA-LUSC	TCGA-43-3394	TCGA-43-3394-11A	Solid Tissue Normal
06a32376-e1fe-4476-9d3e-ed9b3f5dc5bd_noid_Red.idat	TCGA-LUSC	TCGA-43-3394	TCGA-43-3394-11A	Solid Tissue Normal
e6266858-8100-4c63-b075-f73f03f52083_noid_Grn.idat	TCGA-LUSC	TCGA-43-3920	TCGA-43-3920-11B	Solid Tissue Normal
e6266858-8100-4c63-b075-f73f03f52083_noid_Red.idat	TCGA-LUSC	TCGA-43-3920	TCGA-43-3920-11B	Solid Tissue Normal
d4deff1a-d6c7-4916-98b8-4360d8c7e413_noid_Grn.idat	TCGA-LUSC	TCGA-43-5668	TCGA-43-5668-11A	Solid Tissue Normal
d4deff1a-d6c7-4916-98b8-4360d8c7e413_noid_Red.idat	TCGA-LUSC	TCGA-43-5668	TCGA-43-5668-11A	Solid Tissue Normal
a7d7959c-ef05-4150-bac3-79f616f620d2_noid_Grn.idat	TCGA-LUSC	TCGA-43-6771	TCGA-43-6771-11A	Solid Tissue Normal
a7d7959c-ef05-4150-bac3-79f616f620d2_noid_Red.idat	TCGA-LUSC	TCGA-43-6771	TCGA-43-6771-11A	Solid Tissue Normal

## Sheet: LUSC tumors (n=367)
File Name	Project ID	Case ID	Sample ID	Sample Type
b2c9496d-79a3-478e-b233-20d21165f8e8_noid_Grn.idat	TCGA-LUSC	TCGA-18-3417	TCGA-18-3417-01A	Primary Tumor
b2c9496d-79a3-478e-b233-20d21165f8e8_noid_Red.idat	TCGA-LUSC	TCGA-18-3417	TCGA-18-3417-01A	Primary Tumor
810f2d58-82c7-4d70-8316-2982e807e158_noid_Grn.idat	TCGA-LUSC	TCGA-18-4721	TCGA-18-4721-01A	Primary Tumor
810f2d58-82c7-4d70-8316-2982e807e158_noid_Red.idat	TCGA-LUSC	TCGA-18-4721	TCGA-18-4721-01A	Primary Tumor
16abd3b2-ea34-42a6-be48-3645cb34a2f0_noid_Grn.idat	TCGA-LUSC	TCGA-18-5592	TCGA-18-5592-01A	Primary Tumor
16abd3b2-ea34-42a6-be48-3645cb34a2f0_noid_Red.idat	TCGA-LUSC	TCGA-18-5592	TCGA-18-5592-01A	Primary Tumor
563c8f9c-764c-44a7-bf9a-eeb863037ea8_noid_Grn.idat	TCGA-LUSC	TCGA-18-5595	TCGA-18-5595-01A	Primary Tumor
563c8f9c-764c-44a7-bf9a-eeb863037ea8_noid_Red.idat	TCGA-LUSC	TCGA-18-5595	TCGA-18-5595-01A	Primary Tumor
083d89f3-b7a9-456f-bc78-1f05903a4d9e_noid_Grn.idat	TCGA-LUSC	TCGA-21-5782	TCGA-21-5782-01A	Primary Tumor
083d89f3-b7a9-456f-bc78-1f05903a4d9e_noid_Red.idat	TCGA-LUSC	TCGA-21-5782	TCGA-21-5782-01A	Primary Tumor
ffc9ea19-cacc-4143-990e-c05268491f7a_noid_Grn.idat	TCGA-LUSC	TCGA-21-5783	TCGA-21-5783-01A	Primary Tumor
ffc9ea19-cacc-4143-990e-c05268491f7a_noid_Red.idat	TCGA-LUSC	TCGA-21-5783	TCGA-21-5783-01A	Primary Tumor
359fe5f8-9fc7-4730-b0ff-ba2f8f5d22d1_noid_Grn.idat	TCGA-LUSC	TCGA-21-5784	TCGA-21-5784-01A	Primary Tumor
359fe5f8-9fc7-4730-b0ff-ba2f8f5d22d1_noid_Red.idat	TCGA-LUSC	TCGA-21-5784	TCGA-21-5784-01A	Primary Tumor
2764cd52-6294-45b1-b609-3472e277bb1f_noid_Grn.idat	TCGA-LUSC	TCGA-21-5786	TCGA-21-5786-01A	Primary Tumor
2764cd52-6294-45b1-b609-3472e277bb1f_noid_Red.idat	TCGA-LUSC	TCGA-21-5786	TCGA-21-5786-01A	Primary Tumor
6c2e26fd-7b33-47c6-84a1-72f8b4ce7052_noid_Grn.idat	TCGA-LUSC	TCGA-21-5787	TCGA-21-5787-01A	Primary Tumor
6c2e26fd-7b33-47c6-84a1-72f8b4ce7052_noid_Red.idat	TCGA-LUSC	TCGA-21-5787	TCGA-21-5787-01A	Primary Tumor
d87fce71-735b-4e27-bf41-034116be12fc_noid_Grn.idat	TCGA-LUSC	TCGA-21-A5DI	TCGA-21-A5DI-01A	Primary Tumor
d87fce71-735b-4e27-bf41-034116be12fc_noid_Red.idat	TCGA-LUSC	TCGA-21-A5DI	TCGA-21-A5DI-01A	Primary Tumor
0c22b3ed-fe50-497a-a2e3-5e67529732f5_noid_Grn.idat	TCGA-LUSC	TCGA-22-4593	TCGA-22-4593-01A	Primary Tumor
0c22b3ed-fe50-497a-a2e3-5e67529732f5_noid_Red.idat	TCGA-LUSC	TCGA-22-4593	TCGA-22-4593-01A	Primary Tumor
444db252-072a-4040-90d0-90a549dcae03_noid_Grn.idat	TCGA-LUSC	TCGA-22-4599	TCGA-22-4599-01A	Primary Tumor
444db252-072a-4040-90d0-90a549dcae03_noid_Red.idat	TCGA-LUSC	TCGA-22-4599	TCGA-22-4599-01A	Primary Tumor
4fc3ee50-6c25-4be0-8b5c-906d9d381a34_noid_Grn.idat	TCGA-LUSC	TCGA-22-4601	TCGA-22-4601-01A	Primary Tumor
4fc3ee50-6c25-4be0-8b5c-906d9d381a34_noid_Red.idat	TCGA-LUSC	TCGA-22-4601	TCGA-22-4601-01A	Primary Tumor
2412c35a-fcef-4f3e-a64a-b12a4cb74763_noid_Grn.idat	TCGA-LUSC	TCGA-22-4605	TCGA-22-4605-01A	Primary Tumor
2412c35a-fcef-4f3e-a64a-b12a4cb74763_noid_Red.idat	TCGA-LUSC	TCGA-22-4605	TCGA-22-4605-01A	Primary Tumor
9f147c23-c0a0-4406-9cd6-36c0ec7fed72_noid_Grn.idat	TCGA-LUSC	TCGA-22-4609	TCGA-22-4609-01A	Primary Tumor
9f147c23-c0a0-4406-9cd6-36c0ec7fed72_noid_Red.idat	TCGA-LUSC	TCGA-22-4609	TCGA-22-4609-01A	Primary Tumor
5fce0b2a-cfee-4b52-8b05-6c105dac3dcf_noid_Grn.idat	TCGA-LUSC	TCGA-22-4613	TCGA-22-4613-01A	Primary Tumor
5fce0b2a-cfee-4b52-8b05-6c105dac3dcf_noid_Red.idat	TCGA-LUSC	TCGA-22-4613	TCGA-22-4613-01A	Primary Tumor
9b0f4d75-cd56-414d-b10e-6fea6f941546_noid_Grn.idat	TCGA-LUSC	TCGA-22-5471	TCGA-22-5471-01A	Primary Tumor
9b0f4d75-cd56-414d-b10e-6fea6f941546_noid_Red.idat	TCGA-LUSC	TCGA-22-5471	TCGA-22-5471-01A	Primary Tumor
13194215-ca5f-4a66-aeaf-da2f19157914_noid_Grn.idat	TCGA-LUSC	TCGA-22-5472	TCGA-22-5472-01A	Primary Tumor
13194215-ca5f-4a66-aeaf-da2f19157914_noid_Red.idat	TCGA-LUSC	TCGA-22-5472	TCGA-22-5472-01A	Primary Tumor
fd67dadb-f8e0-4c87-9520-ff3916e9dd99_noid_Grn.idat	TCGA-LUSC	TCGA-22-5473	TCGA-22-5473-01A	Primary Tumor
fd67dadb-f8e0-4c87-9520-ff3916e9dd99_noid_Red.idat	TCGA-LUSC	TCGA-22-5473	TCGA-22-5473-01A	Primary Tumor
16417959-63cb-4f88-98a3-8c23ae79af5c_noid_Grn.idat	TCGA-LUSC	TCGA-22-5474	TCGA-22-5474-01A	Primary Tumor
16417959-63cb-4f88-98a3-8c23ae79af5c_noid_Red.idat	TCGA-LUSC	TCGA-22-5474	TCGA-22-5474-01A	Primary Tumor
7117dbf4-ced6-46d3-8e61-3dc87538d8df_noid_Grn.idat	TCGA-LUSC	TCGA-22-5477	TCGA-22-5477-01A	Primary Tumor
7117dbf4-ced6-46d3-8e61-3dc87538d8df_noid_Red.idat	TCGA-LUSC	TCGA-22-5477	TCGA-22-5477-01A	Primary Tumor
50ef6da4-8e0e-4008-ba8d-42f558038ec7_noid_Grn.idat	TCGA-LUSC	TCGA-22-5478	TCGA-22-5478-01A	Primary Tumor
50ef6da4-8e0e-4008-ba8d-42f558038ec7_noid_Red.idat	TCGA-LUSC	TCGA-22-5478	TCGA-22-5478-01A	Primary Tumor
1c6246b3-ab09-4201-8df5-773bf061edda_noid_Grn.idat	TCGA-LUSC	TCGA-22-5479	TCGA-22-5479-01A	Primary Tumor
1c6246b3-ab09-4201-8df5-773bf061edda_noid_Red.idat	TCGA-LUSC	TCGA-22-5479	TCGA-22-5479-01A	Primary Tumor
ff5883fa-3ef1-4624-b753-444f3e9b2354_noid_Grn.idat	TCGA-LUSC	TCGA-22-5480	TCGA-22-5480-01A	Primary Tumor
ff5883fa-3ef1-4624-b753-444f3e9b2354_noid_Red.idat	TCGA-LUSC	TCGA-22-5480	TCGA-22-5480-01A	Primary Tumor
fca74cf8-79b3-4009-bed9-8a79bfd662ba_noid_Grn.idat	TCGA-LUSC	TCGA-22-5481	TCGA-22-5481-01A	Primary Tumor
fca74cf8-79b3-4009-bed9-8a79bfd662ba_noid_Red.idat	TCGA-LUSC	TCGA-22-5481	TCGA-22-5481-01A	Primary Tumor
38c3948b-92a4-49ad-83b4-8d82a45ce848_noid_Grn.idat	TCGA-LUSC	TCGA-22-5482	TCGA-22-5482-01A	Primary Tumor
38c3948b-92a4-49ad-83b4-8d82a45ce848_noid_Red.idat	TCGA-LUSC	TCGA-22-5482	TCGA-22-5482-01A	Primary Tumor
82917be6-93ba-4793-bf60-4c3ffc384b1b_noid_Grn.idat	TCGA-LUSC	TCGA-22-5483	TCGA-22-5483-01A	Primary Tumor
82917be6-93ba-4793-bf60-4c3ffc384b1b_noid_Red.idat	TCGA-LUSC	TCGA-22-5483	TCGA-22-5483-01A	Primary Tumor
2479a912-0d96-436d-8890-0e82c8d22ff2_noid_Grn.idat	TCGA-LUSC	TCGA-22-5485	TCGA-22-5485-01A	Primary Tumor
2479a912-0d96-436d-8890-0e82c8d22ff2_noid_Red.idat	TCGA-LUSC	TCGA-22-5485	TCGA-22-5485-01A	Primary Tumor
82624c90-e947-4aa0-a786-7761807cf499_noid_Grn.idat	TCGA-LUSC	TCGA-22-5489	TCGA-22-5489-01A	Primary Tumor
82624c90-e947-4aa0-a786-7761807cf499_noid_Red.idat	TCGA-LUSC	TCGA-22-5489	TCGA-22-5489-01A	Primary Tumor
9d7f91a2-a22b-4d92-b99f-c21986297ff5_noid_Grn.idat	TCGA-LUSC	TCGA-22-5491	TCGA-22-5491-01A	Primary Tumor
9d7f91a2-a22b-4d92-b99f-c21986297ff5_noid_Red.idat	TCGA-LUSC	TCGA-22-5491	TCGA-22-5491-01A	Primary Tumor
43f05359-7c69-4d77-b442-cb718d45e7f0_noid_Grn.idat	TCGA-LUSC	TCGA-22-5492	TCGA-22-5492-01A	Primary Tumor
43f05359-7c69-4d77-b442-cb718d45e7f0_noid_Red.idat	TCGA-LUSC	TCGA-22-5492	TCGA-22-5492-01A	Primary Tumor
3e8387d2-1859-4da7-b74a-ebf64a348a55_noid_Grn.idat	TCGA-LUSC	TCGA-22-A5C4	TCGA-22-A5C4-01A	Primary Tumor
3e8387d2-1859-4da7-b74a-ebf64a348a55_noid_Red.idat	TCGA-LUSC	TCGA-22-A5C4	TCGA-22-A5C4-01A	Primary Tumor
fe7fba7a-73db-4d07-a765-4245bdae111f_noid_Grn.idat	TCGA-LUSC	TCGA-33-4566	TCGA-33-4566-01A	Primary Tumor
fe7fba7a-73db-4d07-a765-4245bdae111f_noid_Red.idat	TCGA-LUSC	TCGA-33-4566	TCGA-33-4566-01A	Primary Tumor
df07ea25-d22d-4bcd-81fa-acb3dfc22305_noid_Grn.idat	TCGA-LUSC	TCGA-33-4582	TCGA-33-4582-01A	Primary Tumor
df07ea25-d22d-4bcd-81fa-acb3dfc22305_noid_Red.idat	TCGA-LUSC	TCGA-33-4582	TCGA-33-4582-01A	Primary Tumor
53d6532d-eb87-4706-8d93-ef30d04efad2_noid_Grn.idat	TCGA-LUSC	TCGA-33-4583	TCGA-33-4583-01A	Primary Tumor
53d6532d-eb87-4706-8d93-ef30d04efad2_noid_Red.idat	TCGA-LUSC	TCGA-33-4583	TCGA-33-4583-01A	Primary Tumor
7e9cb5ee-53f3-45d6-8ce3-51be12f4f248_noid_Grn.idat	TCGA-LUSC	TCGA-33-4586	TCGA-33-4586-01A	Primary Tumor
7e9cb5ee-53f3-45d6-8ce3-51be12f4f248_noid_Red.idat	TCGA-LUSC	TCGA-33-4586	TCGA-33-4586-01A	Primary Tumor
a7f50a2e-20a1-430a-aa72-ef35fe762f7a_noid_Grn.idat	TCGA-LUSC	TCGA-33-4587	TCGA-33-4587-01A	Primary Tumor
a7f50a2e-20a1-430a-aa72-ef35fe762f7a_noid_Red.idat	TCGA-LUSC	TCGA-33-4587	TCGA-33-4587-01A	Primary Tumor
07b23447-a6cb-4fcb-a241-1939bb7853ed_noid_Grn.idat	TCGA-LUSC	TCGA-33-4589	TCGA-33-4589-01A	Primary Tumor
07b23447-a6cb-4fcb-a241-1939bb7853ed_noid_Red.idat	TCGA-LUSC	TCGA-33-4589	TCGA-33-4589-01A	Primary Tumor
de5cdd82-158b-447b-af3d-da9fd8ee2882_noid_Grn.idat	TCGA-LUSC	TCGA-33-6737	TCGA-33-6737-01A	Primary Tumor
de5cdd82-158b-447b-af3d-da9fd8ee2882_noid_Red.idat	TCGA-LUSC	TCGA-33-6737	TCGA-33-6737-01A	Primary Tumor
dd712860-0b89-45c7-943e-1c9ac4283949_noid_Grn.idat	TCGA-LUSC	TCGA-33-6738	TCGA-33-6738-01A	Primary Tumor
dd712860-0b89-45c7-943e-1c9ac4283949_noid_Red.idat	TCGA-LUSC	TCGA-33-6738	TCGA-33-6738-01A	Primary Tumor
75907511-4d99-4b33-a8cb-434bf75ef37a_noid_Grn.idat	TCGA-LUSC	TCGA-33-A4WN	TCGA-33-A4WN-01A	Primary Tumor
75907511-4d99-4b33-a8cb-434bf75ef37a_noid_Red.idat	TCGA-LUSC	TCGA-33-A4WN	TCGA-33-A4WN-01A	Primary Tumor
6d278ba2-72c5-4910-9264-421417aefa4a_noid_Grn.idat	TCGA-LUSC	TCGA-33-A5GW	TCGA-33-A5GW-01A	Primary Tumor
6d278ba2-72c5-4910-9264-421417aefa4a_noid_Red.idat	TCGA-LUSC	TCGA-33-A5GW	TCGA-33-A5GW-01A	Primary Tumor
a3649671-59d2-4a54-898e-c2fdab98cca8_noid_Grn.idat	TCGA-LUSC	TCGA-33-AAS8	TCGA-33-AAS8-01A	Primary Tumor
a3649671-59d2-4a54-898e-c2fdab98cca8_noid_Red.idat	TCGA-LUSC	TCGA-33-AAS8	TCGA-33-AAS8-01A	Primary Tumor
01198692-9c19-43fe-a260-93c28a334597_noid_Grn.idat	TCGA-LUSC	TCGA-33-AASB	TCGA-33-AASB-01A	Primary Tumor
01198692-9c19-43fe-a260-93c28a334597_noid_Red.idat	TCGA-LUSC	TCGA-33-AASB	TCGA-33-AASB-01A	Primary Tumor
962fd753-b699-4c23-aa8c-0856de56ce2d_noid_Grn.idat	TCGA-LUSC	TCGA-33-AASD	TCGA-33-AASD-01A	Primary Tumor
962fd753-b699-4c23-aa8c-0856de56ce2d_noid_Red.idat	TCGA-LUSC	TCGA-33-AASD	TCGA-33-AASD-01A	Primary Tumor
39dcb99b-8892-4aa0-95d0-8a68ff7eb6b8_noid_Grn.idat	TCGA-LUSC	TCGA-33-AASI	TCGA-33-AASI-01A	Primary Tumor
39dcb99b-8892-4aa0-95d0-8a68ff7eb6b8_noid_Red.idat	TCGA-LUSC	TCGA-33-AASI	TCGA-33-AASI-01A	Primary Tumor
4b4d426d-f5b5-40f1-a077-14fee6792169_noid_Grn.idat	TCGA-LUSC	TCGA-33-AASJ	TCGA-33-AASJ-01A	Primary Tumor
4b4d426d-f5b5-40f1-a077-14fee6792169_noid_Red.idat	TCGA-LUSC	TCGA-33-AASJ	TCGA-33-AASJ-01A	Primary Tumor
bb063de1-8a97-47ac-85d1-bacee0e5b2b1_noid_Grn.idat	TCGA-LUSC	TCGA-33-AASL	TCGA-33-AASL-01A	Primary Tumor
bb063de1-8a97-47ac-85d1-bacee0e5b2b1_noid_Red.idat	TCGA-LUSC	TCGA-33-AASL	TCGA-33-AASL-01A	Primary Tumor
4e84daa1-5430-4c0e-b7cc-eef1183aa257_noid_Grn.idat	TCGA-LUSC	TCGA-34-5231	TCGA-34-5231-01A	Primary Tumor
4e84daa1-5430-4c0e-b7cc-eef1183aa257_noid_Red.idat	TCGA-LUSC	TCGA-34-5231	TCGA-34-5231-01A	Primary Tumor
73c20f0e-8815-4f34-8b6e-646788d12eab_noid_Grn.idat	TCGA-LUSC	TCGA-34-5232	TCGA-34-5232-01A	Primary Tumor
73c20f0e-8815-4f34-8b6e-646788d12eab_noid_Red.idat	TCGA-LUSC	TCGA-34-5232	TCGA-34-5232-01A	Primary Tumor
0ea9355b-bc0b-4c04-a9f0-c69167a7c269_noid_Grn.idat	TCGA-LUSC	TCGA-34-5234	TCGA-34-5234-01A	Primary Tumor
0ea9355b-bc0b-4c04-a9f0-c69167a7c269_noid_Red.idat	TCGA-LUSC	TCGA-34-5234	TCGA-34-5234-01A	Primary Tumor
99df8b28-9d15-4fc6-8460-f05eea12b894_noid_Grn.idat	TCGA-LUSC	TCGA-34-5236	TCGA-34-5236-01A	Primary Tumor
99df8b28-9d15-4fc6-8460-f05eea12b894_noid_Red.idat	TCGA-LUSC	TCGA-34-5236	TCGA-34-5236-01A	Primary Tumor
53db6501-a3d7-48e3-81a8-6bfe3a9b804a_noid_Grn.idat	TCGA-LUSC	TCGA-34-5239	TCGA-34-5239-01A	Primary Tumor
53db6501-a3d7-48e3-81a8-6bfe3a9b804a_noid_Red.idat	TCGA-LUSC	TCGA-34-5239	TCGA-34-5239-01A	Primary Tumor
f0ce3d3d-5239-49e7-a2e2-8a1382bbe8a8_noid_Grn.idat	TCGA-LUSC	TCGA-34-5240	TCGA-34-5240-01A	Primary Tumor
f0ce3d3d-5239-49e7-a2e2-8a1382bbe8a8_noid_Red.idat	TCGA-LUSC	TCGA-34-5240	TCGA-34-5240-01A	Primary Tumor
7816b1f4-68e1-429d-9b5b-b79203668e38_noid_Grn.idat	TCGA-LUSC	TCGA-34-5241	TCGA-34-5241-01A	Primary Tumor
7816b1f4-68e1-429d-9b5b-b79203668e38_noid_Red.idat	TCGA-LUSC	TCGA-34-5241	TCGA-34-5241-01A	Primary Tumor
8a2f05cf-0b0e-45b6-b886-79b98a4732f6_noid_Grn.idat	TCGA-LUSC	TCGA-34-5927	TCGA-34-5927-01A	Primary Tumor
8a2f05cf-0b0e-45b6-b886-79b98a4732f6_noid_Red.idat	TCGA-LUSC	TCGA-34-5927	TCGA-34-5927-01A	Primary Tumor
adbffab6-5a5f-402d-b9d6-6ef82c24d918_noid_Grn.idat	TCGA-LUSC	TCGA-34-5928	TCGA-34-5928-01A	Primary Tumor
adbffab6-5a5f-402d-b9d6-6ef82c24d918_noid_Red.idat	TCGA-LUSC	TCGA-34-5928	TCGA-34-5928-01A	Primary Tumor
3b570119-498b-48b7-9e00-355a5e03ef27_noid_Grn.idat	TCGA-LUSC	TCGA-34-5929	TCGA-34-5929-01A	Primary Tumor
3b570119-498b-48b7-9e00-355a5e03ef27_noid_Red.idat	TCGA-LUSC	TCGA-34-5929	TCGA-34-5929-01A	Primary Tumor
934b7a84-2bd8-452f-aa8b-ca868be5b075_noid_Grn.idat	TCGA-LUSC	TCGA-34-7107	TCGA-34-7107-01A	Primary Tumor
934b7a84-2bd8-452f-aa8b-ca868be5b075_noid_Red.idat	TCGA-LUSC	TCGA-34-7107	TCGA-34-7107-01A	Primary Tumor
04fe0511-e4d8-40dd-a336-edf8c0de1959_noid_Grn.idat	TCGA-LUSC	TCGA-34-8454	TCGA-34-8454-01A	Primary Tumor
04fe0511-e4d8-40dd-a336-edf8c0de1959_noid_Red.idat	TCGA-LUSC	TCGA-34-8454	TCGA-34-8454-01A	Primary Tumor
dbd624dd-da39-4806-8083-37ec6d2ec787_noid_Grn.idat	TCGA-LUSC	TCGA-34-8455	TCGA-34-8455-01A	Primary Tumor
dbd624dd-da39-4806-8083-37ec6d2ec787_noid_Red.idat	TCGA-LUSC	TCGA-34-8455	TCGA-34-8455-01A	Primary Tumor
782ea98f-6f2f-415e-a917-250ec6479755_noid_Grn.idat	TCGA-LUSC	TCGA-34-8456	TCGA-34-8456-01A	Primary Tumor
782ea98f-6f2f-415e-a917-250ec6479755_noid_Red.idat	TCGA-LUSC	TCGA-34-8456	TCGA-34-8456-01A	Primary Tumor
78d2c921-e5e6-4fa9-b536-c692e02977c4_noid_Grn.idat	TCGA-LUSC	TCGA-34-A5IX	TCGA-34-A5IX-01A	Primary Tumor
78d2c921-e5e6-4fa9-b536-c692e02977c4_noid_Red.idat	TCGA-LUSC	TCGA-34-A5IX	TCGA-34-A5IX-01A	Primary Tumor
ba7a6aa4-7d04-4892-bfb4-9c5fa393334f_noid_Grn.idat	TCGA-LUSC	TCGA-37-5819	TCGA-37-5819-01A	Primary Tumor
ba7a6aa4-7d04-4892-bfb4-9c5fa393334f_noid_Red.idat	TCGA-LUSC	TCGA-37-5819	TCGA-37-5819-01A	Primary Tumor
b07b8c7d-b7a9-49e4-89ee-fda5dafe1bcd_noid_Grn.idat	TCGA-LUSC	TCGA-37-A5EL	TCGA-37-A5EL-01A	Primary Tumor
b07b8c7d-b7a9-49e4-89ee-fda5dafe1bcd_noid_Red.idat	TCGA-LUSC	TCGA-37-A5EL	TCGA-37-A5EL-01A	Primary Tumor
87d22983-79f0-412c-8373-9a166718659d_noid_Grn.idat	TCGA-LUSC	TCGA-37-A5EN	TCGA-37-A5EN-01A	Primary Tumor
87d22983-79f0-412c-8373-9a166718659d_noid_Red.idat	TCGA-LUSC	TCGA-37-A5EN	TCGA-37-A5EN-01A	Primary Tumor
b6229752-54ff-405e-9dc3-a132a37c8108_noid_Grn.idat	TCGA-LUSC	TCGA-39-5011	TCGA-39-5011-01A	Primary Tumor
b6229752-54ff-405e-9dc3-a132a37c8108_noid_Red.idat	TCGA-LUSC	TCGA-39-5011	TCGA-39-5011-01A	Primary Tumor
1a6eb238-e0c9-4ea1-be01-3dd275ebff83_noid_Grn.idat	TCGA-LUSC	TCGA-39-5016	TCGA-39-5016-01A	Primary Tumor
1a6eb238-e0c9-4ea1-be01-3dd275ebff83_noid_Red.idat	TCGA-LUSC	TCGA-39-5016	TCGA-39-5016-01A	Primary Tumor
6628fa28-9887-438d-9e10-f9992a615d0a_noid_Grn.idat	TCGA-LUSC	TCGA-39-5019	TCGA-39-5019-01A	Primary Tumor
6628fa28-9887-438d-9e10-f9992a615d0a_noid_Red.idat	TCGA-LUSC	TCGA-39-5019	TCGA-39-5019-01A	Primary Tumor
a60fd632-78a5-45a1-91e9-649321ab8a02_noid_Grn.idat	TCGA-LUSC	TCGA-39-5021	TCGA-39-5021-01A	Primary Tumor
a60fd632-78a5-45a1-91e9-649321ab8a02_noid_Red.idat	TCGA-LUSC	TCGA-39-5021	TCGA-39-5021-01A	Primary Tumor
4e69394f-32d5-4c83-b249-f4f0e50f4d8f_noid_Grn.idat	TCGA-LUSC	TCGA-39-5022	TCGA-39-5022-01A	Primary Tumor
4e69394f-32d5-4c83-b249-f4f0e50f4d8f_noid_Red.idat	TCGA-LUSC	TCGA-39-5022	TCGA-39-5022-01A	Primary Tumor
57e940b4-ac7c-4a0b-aba0-f83fa886055b_noid_Grn.idat	TCGA-LUSC	TCGA-39-5024	TCGA-39-5024-01A	Primary Tumor
57e940b4-ac7c-4a0b-aba0-f83fa886055b_noid_Red.idat	TCGA-LUSC	TCGA-39-5024	TCGA-39-5024-01A	Primary Tumor
40124027-5b25-4de6-9f80-722dcd5db668_noid_Grn.idat	TCGA-LUSC	TCGA-39-5027	TCGA-39-5027-01A	Primary Tumor
40124027-5b25-4de6-9f80-722dcd5db668_noid_Red.idat	TCGA-LUSC	TCGA-39-5027	TCGA-39-5027-01A	Primary Tumor
a8f3e523-c239-4cea-a9f4-afaae01a377b_noid_Grn.idat	TCGA-LUSC	TCGA-39-5028	TCGA-39-5028-01A	Primary Tumor
a8f3e523-c239-4cea-a9f4-afaae01a377b_noid_Red.idat	TCGA-LUSC	TCGA-39-5028	TCGA-39-5028-01A	Primary Tumor
bf4f7dd9-eeb0-4972-90e9-72758480e27d_noid_Grn.idat	TCGA-LUSC	TCGA-39-5029	TCGA-39-5029-01A	Primary Tumor
bf4f7dd9-eeb0-4972-90e9-72758480e27d_noid_Red.idat	TCGA-LUSC	TCGA-39-5029	TCGA-39-5029-01A	Primary Tumor
b27f2c91-efd5-481c-8c47-ea089c7e2358_noid_Grn.idat	TCGA-LUSC	TCGA-39-5030	TCGA-39-5030-01A	Primary Tumor
b27f2c91-efd5-481c-8c47-ea089c7e2358_noid_Red.idat	TCGA-LUSC	TCGA-39-5030	TCGA-39-5030-01A	Primary Tumor
47e9a892-9b3c-4ccb-b589-690bdda75058_noid_Grn.idat	TCGA-LUSC	TCGA-39-5031	TCGA-39-5031-01A	Primary Tumor
47e9a892-9b3c-4ccb-b589-690bdda75058_noid_Red.idat	TCGA-LUSC	TCGA-39-5031	TCGA-39-5031-01A	Primary Tumor
a95b1a15-85f5-4702-b62b-278a489f49c7_noid_Grn.idat	TCGA-LUSC	TCGA-39-5034	TCGA-39-5034-01A	Primary Tumor
a95b1a15-85f5-4702-b62b-278a489f49c7_noid_Red.idat	TCGA-LUSC	TCGA-39-5034	TCGA-39-5034-01A	Primary Tumor
54d6ab57-6abf-44b0-9053-723f93d36b6b_noid_Grn.idat	TCGA-LUSC	TCGA-39-5035	TCGA-39-5035-01A	Primary Tumor
54d6ab57-6abf-44b0-9053-723f93d36b6b_noid_Red.idat	TCGA-LUSC	TCGA-39-5035	TCGA-39-5035-01A	Primary Tumor
65003bcb-47a6-4dbd-ac65-812fd03496db_noid_Grn.idat	TCGA-LUSC	TCGA-39-5036	TCGA-39-5036-01A	Primary Tumor
65003bcb-47a6-4dbd-ac65-812fd03496db_noid_Red.idat	TCGA-LUSC	TCGA-39-5036	TCGA-39-5036-01A	Primary Tumor
10425192-1363-45d7-9a29-f358440ef31d_noid_Grn.idat	TCGA-LUSC	TCGA-39-5037	TCGA-39-5037-01A	Primary Tumor
10425192-1363-45d7-9a29-f358440ef31d_noid_Red.idat	TCGA-LUSC	TCGA-39-5037	TCGA-39-5037-01A	Primary Tumor
db4851be-8264-4a5e-b5e8-71cac09e8b4d_noid_Grn.idat	TCGA-LUSC	TCGA-39-5039	TCGA-39-5039-01A	Primary Tumor
db4851be-8264-4a5e-b5e8-71cac09e8b4d_noid_Red.idat	TCGA-LUSC	TCGA-39-5039	TCGA-39-5039-01A	Primary Tumor
9b9927f8-db83-4a64-b5bc-72c01eb2e1de_noid_Grn.idat	TCGA-LUSC	TCGA-39-5040	TCGA-39-5040-01A	Primary Tumor
9b9927f8-db83-4a64-b5bc-72c01eb2e1de_noid_Red.idat	TCGA-LUSC	TCGA-39-5040	TCGA-39-5040-01A	Primary Tumor
1d5665ac-2e35-4d1e-9e36-9e39c6d1c75e_noid_Grn.idat	TCGA-LUSC	TCGA-43-5668	TCGA-43-5668-01A	Primary Tumor
1d5665ac-2e35-4d1e-9e36-9e39c6d1c75e_noid_Red.idat	TCGA-LUSC	TCGA-43-5668	TCGA-43-5668-01A	Primary Tumor
c126d97e-1098-4f2e-9ff8-3f15521f6867_noid_Grn.idat	TCGA-LUSC	TCGA-43-5670	TCGA-43-5670-01A	Primary Tumor
c126d97e-1098-4f2e-9ff8-3f15521f6867_noid_Red.idat	TCGA-LUSC	TCGA-43-5670	TCGA-43-5670-01A	Primary Tumor
deaa3652-fcf2-45bc-a8ee-e33fd167a768_noid_Grn.idat	TCGA-LUSC	TCGA-43-6143	TCGA-43-6143-01A	Primary Tumor
deaa3652-fcf2-45bc-a8ee-e33fd167a768_noid_Red.idat	TCGA-LUSC	TCGA-43-6143	TCGA-43-6143-01A	Primary Tumor
e2b26d35-741c-405b-8459-f0f19f7a5537_noid_Grn.idat	TCGA-LUSC	TCGA-43-6647	TCGA-43-6647-01A	Primary Tumor
e2b26d35-741c-405b-8459-f0f19f7a5537_noid_Red.idat	TCGA-LUSC	TCGA-43-6647	TCGA-43-6647-01A	Primary Tumor
18fdc7c4-3f69-40e9-944e-c8153f80dbda_noid_Grn.idat	TCGA-LUSC	TCGA-43-6770	TCGA-43-6770-01A	Primary Tumor
18fdc7c4-3f69-40e9-944e-c8153f80dbda_noid_Red.idat	TCGA-LUSC	TCGA-43-6770	TCGA-43-6770-01A	Primary Tumor
01a54cb0-1c3b-4d26-be83-642a6af6cbbd_noid_Grn.idat	TCGA-LUSC	TCGA-43-6771	TCGA-43-6771-01A	Primary Tumor
01a54cb0-1c3b-4d26-be83-642a6af6cbbd_noid_Red.idat	TCGA-LUSC	TCGA-43-6771	TCGA-43-6771-01A	Primary Tumor
51a3c831-7d47-45f8-a4f3-6ef8785fca70_noid_Grn.idat	TCGA-LUSC	TCGA-43-6773	TCGA-43-6773-01A	Primary Tumor
51a3c831-7d47-45f8-a4f3-6ef8785fca70_noid_Red.idat	TCGA-LUSC	TCGA-43-6773	TCGA-43-6773-01A	Primary Tumor
7257719a-5004-45cb-b5ab-4975c0911bc6_noid_Grn.idat	TCGA-LUSC	TCGA-43-7656	TCGA-43-7656-01A	Primary Tumor
7257719a-5004-45cb-b5ab-4975c0911bc6_noid_Red.idat	TCGA-LUSC	TCGA-43-7656	TCGA-43-7656-01A	Primary Tumor
4b55633e-43a6-49dc-8e83-947c23048e4b_noid_Grn.idat	TCGA-LUSC	TCGA-43-7657	TCGA-43-7657-01A	Primary Tumor
4b55633e-43a6-49dc-8e83-947c23048e4b_noid_Red.idat	TCGA-LUSC	TCGA-43-7657	TCGA-43-7657-01A	Primary Tumor
3a2076f9-5d42-4006-8415-969c9973bf89_noid_Grn.idat	TCGA-LUSC	TCGA-43-7658	TCGA-43-7658-01A	Primary Tumor
3a2076f9-5d42-4006-8415-969c9973bf89_noid_Red.idat	TCGA-LUSC	TCGA-43-7658	TCGA-43-7658-01A	Primary Tumor
1889419b-6c34-4328-afac-75ca8e1d19b8_noid_Grn.idat	TCGA-LUSC	TCGA-43-8115	TCGA-43-8115-01A	Primary Tumor
1889419b-6c34-4328-afac-75ca8e1d19b8_noid_Red.idat	TCGA-LUSC	TCGA-43-8115	TCGA-43-8115-01A	Primary Tumor
c422c57a-d258-461a-a9aa-5e6e462463ba_noid_Grn.idat	TCGA-LUSC	TCGA-43-8116	TCGA-43-8116-01A	Primary Tumor
c422c57a-d258-461a-a9aa-5e6e462463ba_noid_Red.idat	TCGA-LUSC	TCGA-43-8116	TCGA-43-8116-01A	Primary Tumor
a02722bf-0f05-41bc-8cfe-2c16b914669a_noid_Grn.idat	TCGA-LUSC	TCGA-43-8118	TCGA-43-8118-01A	Primary Tumor
a02722bf-0f05-41bc-8cfe-2c16b914669a_noid_Red.idat	TCGA-LUSC	TCGA-43-8118	TCGA-43-8118-01A	Primary Tumor
dd91d33d-4b7d-41b0-95af-24b005ecad42_noid_Grn.idat	TCGA-LUSC	TCGA-43-A474	TCGA-43-A474-01A	Primary Tumor
dd91d33d-4b7d-41b0-95af-24b005ecad42_noid_Red.idat	TCGA-LUSC	TCGA-43-A474	TCGA-43-A474-01A	Primary Tumor
fce8796b-9aeb-4f28-ac83-76bb415b9215_noid_Grn.idat	TCGA-LUSC	TCGA-43-A475	TCGA-43-A475-01A	Primary Tumor
fce8796b-9aeb-4f28-ac83-76bb415b9215_noid_Red.idat	TCGA-LUSC	TCGA-43-A475	TCGA-43-A475-01A	Primary Tumor
e5bd5c84-9ff4-4280-b174-7bb49510e92b_noid_Grn.idat	TCGA-LUSC	TCGA-43-A56U	TCGA-43-A56U-01A	Primary Tumor
e5bd5c84-9ff4-4280-b174-7bb49510e92b_noid_Red.idat	TCGA-LUSC	TCGA-43-A56U	TCGA-43-A56U-01A	Primary Tumor
fe7ae3d5-cde5-471d-b6ac-669ec2d17057_noid_Grn.idat	TCGA-LUSC	TCGA-43-A56V	TCGA-43-A56V-01A	Primary Tumor
fe7ae3d5-cde5-471d-b6ac-669ec2d17057_noid_Red.idat	TCGA-LUSC	TCGA-43-A56V	TCGA-43-A56V-01A	Primary Tumor
5b935db5-e6df-45f0-b8be-e681f1509a81_noid_Grn.idat	TCGA-LUSC	TCGA-46-6025	TCGA-46-6025-01A	Primary Tumor
5b935db5-e6df-45f0-b8be-e681f1509a81_noid_Red.idat	TCGA-LUSC	TCGA-46-6025	TCGA-46-6025-01A	Primary Tumor
0f9db425-c760-41f8-a953-864653651c81_noid_Grn.idat	TCGA-LUSC	TCGA-46-6026	TCGA-46-6026-01A	Primary Tumor
0f9db425-c760-41f8-a953-864653651c81_noid_Red.idat	TCGA-LUSC	TCGA-46-6026	TCGA-46-6026-01A	Primary Tumor
67b49f5c-3b01-410c-9b7d-6adc7c116868_noid_Grn.idat	TCGA-LUSC	TCGA-52-7622	TCGA-52-7622-01A	Primary Tumor
67b49f5c-3b01-410c-9b7d-6adc7c116868_noid_Red.idat	TCGA-LUSC	TCGA-52-7622	TCGA-52-7622-01A	Primary Tumor
0d0f9738-4f4c-4550-a3d8-6433f4fcd919_noid_Grn.idat	TCGA-LUSC	TCGA-52-7809	TCGA-52-7809-01A	Primary Tumor
0d0f9738-4f4c-4550-a3d8-6433f4fcd919_noid_Red.idat	TCGA-LUSC	TCGA-52-7809	TCGA-52-7809-01A	Primary Tumor
d6b6de78-ca67-42fc-8086-24f957ce98c3_noid_Grn.idat	TCGA-LUSC	TCGA-52-7810	TCGA-52-7810-01A	Primary Tumor
d6b6de78-ca67-42fc-8086-24f957ce98c3_noid_Red.idat	TCGA-LUSC	TCGA-52-7810	TCGA-52-7810-01A	Primary Tumor
79dd1825-2784-4211-ae1f-d81fca9c0822_noid_Grn.idat	TCGA-LUSC	TCGA-52-7811	TCGA-52-7811-01A	Primary Tumor
79dd1825-2784-4211-ae1f-d81fca9c0822_noid_Red.idat	TCGA-LUSC	TCGA-52-7811	TCGA-52-7811-01A	Primary Tumor
21874020-eca5-4bf2-b75b-8c8c0e30f0c1_noid_Grn.idat	TCGA-LUSC	TCGA-52-7812	TCGA-52-7812-01A	Primary Tumor
21874020-eca5-4bf2-b75b-8c8c0e30f0c1_noid_Red.idat	TCGA-LUSC	TCGA-52-7812	TCGA-52-7812-01A	Primary Tumor
a43a6731-1ea9-4d19-80fa-deaf332ffed7_noid_Grn.idat	TCGA-LUSC	TCGA-56-5897	TCGA-56-5897-01A	Primary Tumor
a43a6731-1ea9-4d19-80fa-deaf332ffed7_noid_Red.idat	TCGA-LUSC	TCGA-56-5897	TCGA-56-5897-01A	Primary Tumor
b9004153-abd9-44ac-890b-d34c4960b8be_noid_Grn.idat	TCGA-LUSC	TCGA-56-5898	TCGA-56-5898-01A	Primary Tumor
b9004153-abd9-44ac-890b-d34c4960b8be_noid_Red.idat	TCGA-LUSC	TCGA-56-5898	TCGA-56-5898-01A	Primary Tumor
0fa6b41b-1e8f-4e4c-9e94-447493cd3837_noid_Grn.idat	TCGA-LUSC	TCGA-56-6545	TCGA-56-6545-01A	Primary Tumor
0fa6b41b-1e8f-4e4c-9e94-447493cd3837_noid_Red.idat	TCGA-LUSC	TCGA-56-6545	TCGA-56-6545-01A	Primary Tumor
0d73f5b6-97c9-48b9-86d2-27cedc0520ee_noid_Grn.idat	TCGA-LUSC	TCGA-56-6546	TCGA-56-6546-01A	Primary Tumor
0d73f5b6-97c9-48b9-86d2-27cedc0520ee_noid_Red.idat	TCGA-LUSC	TCGA-56-6546	TCGA-56-6546-01A	Primary Tumor
46bfc749-08dd-4c91-90cb-279dc40ff3c1_noid_Grn.idat	TCGA-LUSC	TCGA-56-7221	TCGA-56-7221-01A	Primary Tumor
46bfc749-08dd-4c91-90cb-279dc40ff3c1_noid_Red.idat	TCGA-LUSC	TCGA-56-7221	TCGA-56-7221-01A	Primary Tumor
9a2e82b7-9746-4b4e-aae4-8c33dd0e3408_noid_Grn.idat	TCGA-LUSC	TCGA-56-7222	TCGA-56-7222-01A	Primary Tumor
9a2e82b7-9746-4b4e-aae4-8c33dd0e3408_noid_Red.idat	TCGA-LUSC	TCGA-56-7222	TCGA-56-7222-01A	Primary Tumor
4329346d-4dca-470c-b9a7-c31d66209e1f_noid_Grn.idat	TCGA-LUSC	TCGA-56-7223	TCGA-56-7223-01A	Primary Tumor
4329346d-4dca-470c-b9a7-c31d66209e1f_noid_Red.idat	TCGA-LUSC	TCGA-56-7223	TCGA-56-7223-01A	Primary Tumor
976850e0-14bf-4f98-9999-ed0d960006db_noid_Grn.idat	TCGA-LUSC	TCGA-56-7579	TCGA-56-7579-01A	Primary Tumor
976850e0-14bf-4f98-9999-ed0d960006db_noid_Red.idat	TCGA-LUSC	TCGA-56-7579	TCGA-56-7579-01A	Primary Tumor
48067fa6-ab12-4af0-971d-4b7d25cc9950_noid_Grn.idat	TCGA-LUSC	TCGA-56-7580	TCGA-56-7580-01A	Primary Tumor
48067fa6-ab12-4af0-971d-4b7d25cc9950_noid_Red.idat	TCGA-LUSC	TCGA-56-7580	TCGA-56-7580-01A	Primary Tumor
53b38663-4a13-4fc9-9560-797c96efef5c_noid_Grn.idat	TCGA-LUSC	TCGA-56-7582	TCGA-56-7582-01A	Primary Tumor
53b38663-4a13-4fc9-9560-797c96efef5c_noid_Red.idat	TCGA-LUSC	TCGA-56-7582	TCGA-56-7582-01A	Primary Tumor
47c8f8bf-8bca-4322-b3d0-036749a52703_noid_Grn.idat	TCGA-LUSC	TCGA-56-7730	TCGA-56-7730-01A	Primary Tumor
47c8f8bf-8bca-4322-b3d0-036749a52703_noid_Red.idat	TCGA-LUSC	TCGA-56-7730	TCGA-56-7730-01A	Primary Tumor
dcba10da-7998-44a9-abef-c24b4c93b36f_noid_Grn.idat	TCGA-LUSC	TCGA-56-7731	TCGA-56-7731-01A	Primary Tumor
dcba10da-7998-44a9-abef-c24b4c93b36f_noid_Red.idat	TCGA-LUSC	TCGA-56-7731	TCGA-56-7731-01A	Primary Tumor
ab020008-f1cd-459b-b8bd-6c00ed78c9c3_noid_Grn.idat	TCGA-LUSC	TCGA-56-7822	TCGA-56-7822-01A	Primary Tumor
ab020008-f1cd-459b-b8bd-6c00ed78c9c3_noid_Red.idat	TCGA-LUSC	TCGA-56-7822	TCGA-56-7822-01A	Primary Tumor
7e55c558-2518-4f56-9bea-419056922e12_noid_Grn.idat	TCGA-LUSC	TCGA-56-7823	TCGA-56-7823-01B	Primary Tumor
7e55c558-2518-4f56-9bea-419056922e12_noid_Red.idat	TCGA-LUSC	TCGA-56-7823	TCGA-56-7823-01B	Primary Tumor
3f53f00a-cf84-4a24-8805-6c0d8282d784_noid_Grn.idat	TCGA-LUSC	TCGA-56-8082	TCGA-56-8082-01A	Primary Tumor
3f53f00a-cf84-4a24-8805-6c0d8282d784_noid_Red.idat	TCGA-LUSC	TCGA-56-8082	TCGA-56-8082-01A	Primary Tumor
6d81393a-0315-4228-b4fb-fabcdc616d1d_noid_Grn.idat	TCGA-LUSC	TCGA-56-8083	TCGA-56-8083-01A	Primary Tumor
6d81393a-0315-4228-b4fb-fabcdc616d1d_noid_Red.idat	TCGA-LUSC	TCGA-56-8083	TCGA-56-8083-01A	Primary Tumor
6faac259-bed3-46df-8f81-d9a905a68a73_noid_Grn.idat	TCGA-LUSC	TCGA-56-8201	TCGA-56-8201-01A	Primary Tumor
6faac259-bed3-46df-8f81-d9a905a68a73_noid_Red.idat	TCGA-LUSC	TCGA-56-8201	TCGA-56-8201-01A	Primary Tumor
a2ab0074-f221-4fbb-ac01-e1d14ce5d640_noid_Grn.idat	TCGA-LUSC	TCGA-56-8304	TCGA-56-8304-01A	Primary Tumor
a2ab0074-f221-4fbb-ac01-e1d14ce5d640_noid_Red.idat	TCGA-LUSC	TCGA-56-8304	TCGA-56-8304-01A	Primary Tumor
f123d804-d3ef-44db-bfe6-60a941ed2fb0_noid_Grn.idat	TCGA-LUSC	TCGA-56-8305	TCGA-56-8305-01A	Primary Tumor
f123d804-d3ef-44db-bfe6-60a941ed2fb0_noid_Red.idat	TCGA-LUSC	TCGA-56-8305	TCGA-56-8305-01A	Primary Tumor
5fc02d78-6d57-42af-b5c8-a5150075e262_noid_Grn.idat	TCGA-LUSC	TCGA-56-8307	TCGA-56-8307-01A	Primary Tumor
5fc02d78-6d57-42af-b5c8-a5150075e262_noid_Red.idat	TCGA-LUSC	TCGA-56-8307	TCGA-56-8307-01A	Primary Tumor
5da48268-7f31-4158-b406-e254aed719d5_noid_Grn.idat	TCGA-LUSC	TCGA-56-8308	TCGA-56-8308-01A	Primary Tumor
5da48268-7f31-4158-b406-e254aed719d5_noid_Red.idat	TCGA-LUSC	TCGA-56-8308	TCGA-56-8308-01A	Primary Tumor
d7fbad5f-f1f1-4de3-80d8-141c1f4b2f27_noid_Grn.idat	TCGA-LUSC	TCGA-56-8309	TCGA-56-8309-01A	Primary Tumor
d7fbad5f-f1f1-4de3-80d8-141c1f4b2f27_noid_Red.idat	TCGA-LUSC	TCGA-56-8309	TCGA-56-8309-01A	Primary Tumor
c6a48e62-e00b-440a-a496-952e68fd6028_noid_Grn.idat	TCGA-LUSC	TCGA-56-8503	TCGA-56-8503-01A	Primary Tumor
c6a48e62-e00b-440a-a496-952e68fd6028_noid_Red.idat	TCGA-LUSC	TCGA-56-8503	TCGA-56-8503-01A	Primary Tumor
0961a072-9106-4120-b84c-76cf0ac779c3_noid_Grn.idat	TCGA-LUSC	TCGA-56-8504	TCGA-56-8504-01A	Primary Tumor
0961a072-9106-4120-b84c-76cf0ac779c3_noid_Red.idat	TCGA-LUSC	TCGA-56-8504	TCGA-56-8504-01A	Primary Tumor
6b6481c1-c3ba-442c-b735-9ddd71b0b4ac_noid_Grn.idat	TCGA-LUSC	TCGA-56-8622	TCGA-56-8622-01A	Primary Tumor
6b6481c1-c3ba-442c-b735-9ddd71b0b4ac_noid_Red.idat	TCGA-LUSC	TCGA-56-8622	TCGA-56-8622-01A	Primary Tumor
428dddb7-cbb4-4e7b-9a8b-b014cd5e1034_noid_Grn.idat	TCGA-LUSC	TCGA-56-8623	TCGA-56-8623-01A	Primary Tumor
428dddb7-cbb4-4e7b-9a8b-b014cd5e1034_noid_Red.idat	TCGA-LUSC	TCGA-56-8623	TCGA-56-8623-01A	Primary Tumor
8a8a3e69-4bb2-4fbf-9acf-fdf76326e587_noid_Grn.idat	TCGA-LUSC	TCGA-56-8624	TCGA-56-8624-01A	Primary Tumor
8a8a3e69-4bb2-4fbf-9acf-fdf76326e587_noid_Red.idat	TCGA-LUSC	TCGA-56-8624	TCGA-56-8624-01A	Primary Tumor
f026b01b-48e2-49aa-a989-9a25cb10b309_noid_Grn.idat	TCGA-LUSC	TCGA-56-8625	TCGA-56-8625-01A	Primary Tumor
f026b01b-48e2-49aa-a989-9a25cb10b309_noid_Red.idat	TCGA-LUSC	TCGA-56-8625	TCGA-56-8625-01A	Primary Tumor
ebca67c5-f74b-4523-8a0b-88e7e40c4a79_noid_Grn.idat	TCGA-LUSC	TCGA-56-8626	TCGA-56-8626-01A	Primary Tumor
ebca67c5-f74b-4523-8a0b-88e7e40c4a79_noid_Red.idat	TCGA-LUSC	TCGA-56-8626	TCGA-56-8626-01A	Primary Tumor
35f96f8b-21c6-40ad-a0a5-e317e52d32ec_noid_Grn.idat	TCGA-LUSC	TCGA-56-8628	TCGA-56-8628-01A	Primary Tumor
35f96f8b-21c6-40ad-a0a5-e317e52d32ec_noid_Red.idat	TCGA-LUSC	TCGA-56-8628	TCGA-56-8628-01A	Primary Tumor
f278a362-61de-4034-94fd-10b6ae28f69d_noid_Grn.idat	TCGA-LUSC	TCGA-56-8629	TCGA-56-8629-01A	Primary Tumor
f278a362-61de-4034-94fd-10b6ae28f69d_noid_Red.idat	TCGA-LUSC	TCGA-56-8629	TCGA-56-8629-01A	Primary Tumor
ea4c1a36-307a-48cf-b1e6-1409b2fc2b09_noid_Grn.idat	TCGA-LUSC	TCGA-56-A49D	TCGA-56-A49D-01A	Primary Tumor
ea4c1a36-307a-48cf-b1e6-1409b2fc2b09_noid_Red.idat	TCGA-LUSC	TCGA-56-A49D	TCGA-56-A49D-01A	Primary Tumor
38a2435a-36eb-4b60-a4d7-f702623b3d0f_noid_Grn.idat	TCGA-LUSC	TCGA-56-A4BW	TCGA-56-A4BW-01A	Primary Tumor
38a2435a-36eb-4b60-a4d7-f702623b3d0f_noid_Red.idat	TCGA-LUSC	TCGA-56-A4BW	TCGA-56-A4BW-01A	Primary Tumor
31283a17-3cec-4e2f-8ca3-6fdb4e6c4544_noid_Grn.idat	TCGA-LUSC	TCGA-56-A4BX	TCGA-56-A4BX-01A	Primary Tumor
31283a17-3cec-4e2f-8ca3-6fdb4e6c4544_noid_Red.idat	TCGA-LUSC	TCGA-56-A4BX	TCGA-56-A4BX-01A	Primary Tumor
ea388fa9-9cfb-4f8e-95c1-fe42ce66d0e4_noid_Grn.idat	TCGA-LUSC	TCGA-56-A4BY	TCGA-56-A4BY-01A	Primary Tumor
ea388fa9-9cfb-4f8e-95c1-fe42ce66d0e4_noid_Red.idat	TCGA-LUSC	TCGA-56-A4BY	TCGA-56-A4BY-01A	Primary Tumor
e488909c-d25d-486b-b446-350d7e9b446e_noid_Grn.idat	TCGA-LUSC	TCGA-56-A4ZJ	TCGA-56-A4ZJ-01A	Primary Tumor
e488909c-d25d-486b-b446-350d7e9b446e_noid_Red.idat	TCGA-LUSC	TCGA-56-A4ZJ	TCGA-56-A4ZJ-01A	Primary Tumor
1ae1ad81-aa15-4a65-afdf-f5c1eeefa874_noid_Grn.idat	TCGA-LUSC	TCGA-56-A4ZK	TCGA-56-A4ZK-01A	Primary Tumor
1ae1ad81-aa15-4a65-afdf-f5c1eeefa874_noid_Red.idat	TCGA-LUSC	TCGA-56-A4ZK	TCGA-56-A4ZK-01A	Primary Tumor
5b83e486-d4b4-498e-a86d-30111855a9b2_noid_Grn.idat	TCGA-LUSC	TCGA-56-A5DR	TCGA-56-A5DR-01A	Primary Tumor
5b83e486-d4b4-498e-a86d-30111855a9b2_noid_Red.idat	TCGA-LUSC	TCGA-56-A5DR	TCGA-56-A5DR-01A	Primary Tumor
d22fa35b-9054-4d75-b5af-65742799201f_noid_Grn.idat	TCGA-LUSC	TCGA-56-A5DS	TCGA-56-A5DS-01A	Primary Tumor
d22fa35b-9054-4d75-b5af-65742799201f_noid_Red.idat	TCGA-LUSC	TCGA-56-A5DS	TCGA-56-A5DS-01A	Primary Tumor
4aeacdc6-f69a-4f2e-9ca2-63c234af599e_noid_Grn.idat	TCGA-LUSC	TCGA-56-A62T	TCGA-56-A62T-01A	Primary Tumor
4aeacdc6-f69a-4f2e-9ca2-63c234af599e_noid_Red.idat	TCGA-LUSC	TCGA-56-A62T	TCGA-56-A62T-01A	Primary Tumor
ff1e6da8-1602-4c7f-acf5-4aaad8acb271_noid_Grn.idat	TCGA-LUSC	TCGA-58-8386	TCGA-58-8386-01A	Primary Tumor
ff1e6da8-1602-4c7f-acf5-4aaad8acb271_noid_Red.idat	TCGA-LUSC	TCGA-58-8386	TCGA-58-8386-01A	Primary Tumor
7e717edb-e094-4fb6-8996-a473fcbd73c1_noid_Grn.idat	TCGA-LUSC	TCGA-58-8387	TCGA-58-8387-01A	Primary Tumor
7e717edb-e094-4fb6-8996-a473fcbd73c1_noid_Red.idat	TCGA-LUSC	TCGA-58-8387	TCGA-58-8387-01A	Primary Tumor
c252b376-c2e1-4ebe-927e-0a2184c4d097_noid_Grn.idat	TCGA-LUSC	TCGA-58-8388	TCGA-58-8388-01A	Primary Tumor
c252b376-c2e1-4ebe-927e-0a2184c4d097_noid_Red.idat	TCGA-LUSC	TCGA-58-8388	TCGA-58-8388-01A	Primary Tumor
7933e746-2559-40a9-bdd4-f6c0a3281161_noid_Grn.idat	TCGA-LUSC	TCGA-58-8390	TCGA-58-8390-01A	Primary Tumor
7933e746-2559-40a9-bdd4-f6c0a3281161_noid_Red.idat	TCGA-LUSC	TCGA-58-8390	TCGA-58-8390-01A	Primary Tumor
ee84e452-9286-4c45-a321-1629879499e0_noid_Grn.idat	TCGA-LUSC	TCGA-58-8391	TCGA-58-8391-01A	Primary Tumor
ee84e452-9286-4c45-a321-1629879499e0_noid_Red.idat	TCGA-LUSC	TCGA-58-8391	TCGA-58-8391-01A	Primary Tumor
459f2020-9a16-4427-9d11-fcc2e2e86bd1_noid_Grn.idat	TCGA-LUSC	TCGA-58-8392	TCGA-58-8392-01A	Primary Tumor
459f2020-9a16-4427-9d11-fcc2e2e86bd1_noid_Red.idat	TCGA-LUSC	TCGA-58-8392	TCGA-58-8392-01A	Primary Tumor
899186d6-b00e-4e84-bd56-c09fc93dfcce_noid_Grn.idat	TCGA-LUSC	TCGA-58-8393	TCGA-58-8393-01A	Primary Tumor
899186d6-b00e-4e84-bd56-c09fc93dfcce_noid_Red.idat	TCGA-LUSC	TCGA-58-8393	TCGA-58-8393-01A	Primary Tumor
de65d650-ff90-4b2f-bdf7-40156d20c5e2_noid_Grn.idat	TCGA-LUSC	TCGA-58-A46J	TCGA-58-A46J-01A	Primary Tumor
de65d650-ff90-4b2f-bdf7-40156d20c5e2_noid_Red.idat	TCGA-LUSC	TCGA-58-A46J	TCGA-58-A46J-01A	Primary Tumor
dc590155-5072-4cc8-b30f-7f76f513cf1a_noid_Grn.idat	TCGA-LUSC	TCGA-58-A46K	TCGA-58-A46K-01A	Primary Tumor
dc590155-5072-4cc8-b30f-7f76f513cf1a_noid_Red.idat	TCGA-LUSC	TCGA-58-A46K	TCGA-58-A46K-01A	Primary Tumor
6a3622bb-f0b0-41ab-9eef-a9032801bc0f_noid_Grn.idat	TCGA-LUSC	TCGA-58-A46L	TCGA-58-A46L-01A	Primary Tumor
6a3622bb-f0b0-41ab-9eef-a9032801bc0f_noid_Red.idat	TCGA-LUSC	TCGA-58-A46L	TCGA-58-A46L-01A	Primary Tumor
6813f650-0ab0-4913-91f1-ce06fe303c6c_noid_Grn.idat	TCGA-LUSC	TCGA-58-A46M	TCGA-58-A46M-01A	Primary Tumor
6813f650-0ab0-4913-91f1-ce06fe303c6c_noid_Red.idat	TCGA-LUSC	TCGA-58-A46M	TCGA-58-A46M-01A	Primary Tumor
05d9bf19-0c96-410a-bf97-a0698b8572c4_noid_Grn.idat	TCGA-LUSC	TCGA-58-A46N	TCGA-58-A46N-01A	Primary Tumor
05d9bf19-0c96-410a-bf97-a0698b8572c4_noid_Red.idat	TCGA-LUSC	TCGA-58-A46N	TCGA-58-A46N-01A	Primary Tumor
645cb186-5627-4aad-baee-f58475c5dd68_noid_Grn.idat	TCGA-LUSC	TCGA-60-2697	TCGA-60-2697-01A	Primary Tumor
645cb186-5627-4aad-baee-f58475c5dd68_noid_Red.idat	TCGA-LUSC	TCGA-60-2697	TCGA-60-2697-01A	Primary Tumor
cadbdf32-da25-4687-8eae-9ae6923bd8be_noid_Grn.idat	TCGA-LUSC	TCGA-60-2703	TCGA-60-2703-01A	Primary Tumor
cadbdf32-da25-4687-8eae-9ae6923bd8be_noid_Red.idat	TCGA-LUSC	TCGA-60-2703	TCGA-60-2703-01A	Primary Tumor
e6463ae0-9645-4ebc-adda-339d32250b1b_noid_Grn.idat	TCGA-LUSC	TCGA-60-2704	TCGA-60-2704-01A	Primary Tumor
e6463ae0-9645-4ebc-adda-339d32250b1b_noid_Red.idat	TCGA-LUSC	TCGA-60-2704	TCGA-60-2704-01A	Primary Tumor
5b1703ed-4b5d-4936-98b3-250398df7db3_noid_Grn.idat	TCGA-LUSC	TCGA-60-2709	TCGA-60-2709-01A	Primary Tumor
5b1703ed-4b5d-4936-98b3-250398df7db3_noid_Red.idat	TCGA-LUSC	TCGA-60-2709	TCGA-60-2709-01A	Primary Tumor
e16f6a2d-b68c-4f1b-adbe-c914614d78c3_noid_Grn.idat	TCGA-LUSC	TCGA-63-5128	TCGA-63-5128-01A	Primary Tumor
e16f6a2d-b68c-4f1b-adbe-c914614d78c3_noid_Red.idat	TCGA-LUSC	TCGA-63-5128	TCGA-63-5128-01A	Primary Tumor
0e272ca9-49ca-4c1a-af84-a128702aef0f_noid_Grn.idat	TCGA-LUSC	TCGA-63-5131	TCGA-63-5131-01A	Primary Tumor
0e272ca9-49ca-4c1a-af84-a128702aef0f_noid_Red.idat	TCGA-LUSC	TCGA-63-5131	TCGA-63-5131-01A	Primary Tumor
f073e03e-105d-4988-9fc9-17412ae57972_noid_Grn.idat	TCGA-LUSC	TCGA-63-6202	TCGA-63-6202-01A	Primary Tumor
f073e03e-105d-4988-9fc9-17412ae57972_noid_Red.idat	TCGA-LUSC	TCGA-63-6202	TCGA-63-6202-01A	Primary Tumor
7aa9f4c4-24df-4d86-929f-561c843298df_noid_Grn.idat	TCGA-LUSC	TCGA-63-7020	TCGA-63-7020-01A	Primary Tumor
7aa9f4c4-24df-4d86-929f-561c843298df_noid_Red.idat	TCGA-LUSC	TCGA-63-7020	TCGA-63-7020-01A	Primary Tumor
7be9cf46-a53e-4cfe-b813-f2e8dc7c624a_noid_Grn.idat	TCGA-LUSC	TCGA-63-7021	TCGA-63-7021-01A	Primary Tumor
7be9cf46-a53e-4cfe-b813-f2e8dc7c624a_noid_Red.idat	TCGA-LUSC	TCGA-63-7021	TCGA-63-7021-01A	Primary Tumor
0254ca2d-02a2-4e18-aac8-a64721eacaed_noid_Grn.idat	TCGA-LUSC	TCGA-63-7022	TCGA-63-7022-01A	Primary Tumor
0254ca2d-02a2-4e18-aac8-a64721eacaed_noid_Red.idat	TCGA-LUSC	TCGA-63-7022	TCGA-63-7022-01A	Primary Tumor
b1c1d494-8053-45e3-b43c-59d0fe484d1f_noid_Grn.idat	TCGA-LUSC	TCGA-63-7023	TCGA-63-7023-01A	Primary Tumor
b1c1d494-8053-45e3-b43c-59d0fe484d1f_noid_Red.idat	TCGA-LUSC	TCGA-63-7023	TCGA-63-7023-01A	Primary Tumor
b7284dc9-917c-4d04-a4bc-8526e1801fb2_noid_Grn.idat	TCGA-LUSC	TCGA-63-A5M9	TCGA-63-A5M9-01A	Primary Tumor
b7284dc9-917c-4d04-a4bc-8526e1801fb2_noid_Red.idat	TCGA-LUSC	TCGA-63-A5M9	TCGA-63-A5M9-01A	Primary Tumor
9aaf208a-97f8-4105-8eb5-ccb5f36e739f_noid_Grn.idat	TCGA-LUSC	TCGA-63-A5MB	TCGA-63-A5MB-01A	Primary Tumor
9aaf208a-97f8-4105-8eb5-ccb5f36e739f_noid_Red.idat	TCGA-LUSC	TCGA-63-A5MB	TCGA-63-A5MB-01A	Primary Tumor
93811777-771a-4f35-8de6-61d65092c8bf_noid_Grn.idat	TCGA-LUSC	TCGA-63-A5MG	TCGA-63-A5MG-01A	Primary Tumor
93811777-771a-4f35-8de6-61d65092c8bf_noid_Red.idat	TCGA-LUSC	TCGA-63-A5MG	TCGA-63-A5MG-01A	Primary Tumor
ca79cbff-0a89-46e8-97e2-13c0d831fa12_noid_Grn.idat	TCGA-LUSC	TCGA-63-A5MH	TCGA-63-A5MH-01A	Primary Tumor
ca79cbff-0a89-46e8-97e2-13c0d831fa12_noid_Red.idat	TCGA-LUSC	TCGA-63-A5MH	TCGA-63-A5MH-01A	Primary Tumor
5b6cf60e-2421-48dd-9f8f-fe6b20586b56_noid_Grn.idat	TCGA-LUSC	TCGA-63-A5MI	TCGA-63-A5MI-01A	Primary Tumor
5b6cf60e-2421-48dd-9f8f-fe6b20586b56_noid_Red.idat	TCGA-LUSC	TCGA-63-A5MI	TCGA-63-A5MI-01A	Primary Tumor
c78d8244-89c6-4758-ba72-d1a399bf058b_noid_Grn.idat	TCGA-LUSC	TCGA-63-A5MJ	TCGA-63-A5MJ-01A	Primary Tumor
c78d8244-89c6-4758-ba72-d1a399bf058b_noid_Red.idat	TCGA-LUSC	TCGA-63-A5MJ	TCGA-63-A5MJ-01A	Primary Tumor
ad7fe0e7-3627-48b8-a300-bb59ed288781_noid_Grn.idat	TCGA-LUSC	TCGA-63-A5ML	TCGA-63-A5ML-01A	Primary Tumor
ad7fe0e7-3627-48b8-a300-bb59ed288781_noid_Red.idat	TCGA-LUSC	TCGA-63-A5ML	TCGA-63-A5ML-01A	Primary Tumor
cf385d07-a7fc-4de2-b5f3-a6847b583bb0_noid_Grn.idat	TCGA-LUSC	TCGA-63-A5MM	TCGA-63-A5MM-01A	Primary Tumor
cf385d07-a7fc-4de2-b5f3-a6847b583bb0_noid_Red.idat	TCGA-LUSC	TCGA-63-A5MM	TCGA-63-A5MM-01A	Primary Tumor
dea95427-ab50-477f-b967-01cbdeef6f9c_noid_Grn.idat	TCGA-LUSC	TCGA-63-A5MN	TCGA-63-A5MN-01A	Primary Tumor
dea95427-ab50-477f-b967-01cbdeef6f9c_noid_Red.idat	TCGA-LUSC	TCGA-63-A5MN	TCGA-63-A5MN-01A	Primary Tumor
8f850824-135c-4f2f-ba6f-32c3d1610c5a_noid_Grn.idat	TCGA-LUSC	TCGA-63-A5MP	TCGA-63-A5MP-01A	Primary Tumor
8f850824-135c-4f2f-ba6f-32c3d1610c5a_noid_Red.idat	TCGA-LUSC	TCGA-63-A5MP	TCGA-63-A5MP-01A	Primary Tumor
0ee09d46-924f-4ffc-bd8f-05de1492f933_noid_Grn.idat	TCGA-LUSC	TCGA-63-A5MR	TCGA-63-A5MR-01A	Primary Tumor
0ee09d46-924f-4ffc-bd8f-05de1492f933_noid_Red.idat	TCGA-LUSC	TCGA-63-A5MR	TCGA-63-A5MR-01A	Primary Tumor
af19f4af-8c9d-4bea-b690-79954a4a3274_noid_Grn.idat	TCGA-LUSC	TCGA-63-A5MS	TCGA-63-A5MS-01A	Primary Tumor
af19f4af-8c9d-4bea-b690-79954a4a3274_noid_Red.idat	TCGA-LUSC	TCGA-63-A5MS	TCGA-63-A5MS-01A	Primary Tumor
b7b6f05b-0f52-40df-932c-fc4000a02a77_noid_Grn.idat	TCGA-LUSC	TCGA-63-A5MT	TCGA-63-A5MT-01A	Primary Tumor
b7b6f05b-0f52-40df-932c-fc4000a02a77_noid_Red.idat	TCGA-LUSC	TCGA-63-A5MT	TCGA-63-A5MT-01A	Primary Tumor
902f7fb2-04d6-48b9-8182-48e0f3b956d1_noid_Grn.idat	TCGA-LUSC	TCGA-63-A5MU	TCGA-63-A5MU-01A	Primary Tumor
902f7fb2-04d6-48b9-8182-48e0f3b956d1_noid_Red.idat	TCGA-LUSC	TCGA-63-A5MU	TCGA-63-A5MU-01A	Primary Tumor
2f396356-5717-4fa9-bd86-3e41a82c7174_noid_Grn.idat	TCGA-LUSC	TCGA-63-A5MV	TCGA-63-A5MV-01A	Primary Tumor
2f396356-5717-4fa9-bd86-3e41a82c7174_noid_Red.idat	TCGA-LUSC	TCGA-63-A5MV	TCGA-63-A5MV-01A	Primary Tumor
d5604789-ea2b-4e93-84eb-105d1a63c18c_noid_Grn.idat	TCGA-LUSC	TCGA-63-A5MW	TCGA-63-A5MW-01A	Primary Tumor
d5604789-ea2b-4e93-84eb-105d1a63c18c_noid_Red.idat	TCGA-LUSC	TCGA-63-A5MW	TCGA-63-A5MW-01A	Primary Tumor
f9e4187a-bf18-4af0-9ff0-246c305d202d_noid_Grn.idat	TCGA-LUSC	TCGA-63-A5MY	TCGA-63-A5MY-01A	Primary Tumor
f9e4187a-bf18-4af0-9ff0-246c305d202d_noid_Red.idat	TCGA-LUSC	TCGA-63-A5MY	TCGA-63-A5MY-01A	Primary Tumor
e9a8300f-e3e6-4f76-83a7-8cadb0991362_noid_Grn.idat	TCGA-LUSC	TCGA-68-7755	TCGA-68-7755-01A	Primary Tumor
e9a8300f-e3e6-4f76-83a7-8cadb0991362_noid_Red.idat	TCGA-LUSC	TCGA-68-7755	TCGA-68-7755-01A	Primary Tumor
0d5a4303-2cce-4f12-ba6b-4ac86eb11d16_noid_Grn.idat	TCGA-LUSC	TCGA-68-7756	TCGA-68-7756-01A	Primary Tumor
0d5a4303-2cce-4f12-ba6b-4ac86eb11d16_noid_Red.idat	TCGA-LUSC	TCGA-68-7756	TCGA-68-7756-01A	Primary Tumor
7b306b2c-7c69-4b5a-9763-6635fe04d4d3_noid_Grn.idat	TCGA-LUSC	TCGA-68-7757	TCGA-68-7757-01B	Primary Tumor
7b306b2c-7c69-4b5a-9763-6635fe04d4d3_noid_Red.idat	TCGA-LUSC	TCGA-68-7757	TCGA-68-7757-01B	Primary Tumor
4be1c890-f6ec-429d-8ced-edb401fa3213_noid_Grn.idat	TCGA-LUSC	TCGA-68-8250	TCGA-68-8250-01A	Primary Tumor
4be1c890-f6ec-429d-8ced-edb401fa3213_noid_Red.idat	TCGA-LUSC	TCGA-68-8250	TCGA-68-8250-01A	Primary Tumor
d0099f89-d92f-48bd-8e99-516bbeb3dedf_noid_Grn.idat	TCGA-LUSC	TCGA-68-8251	TCGA-68-8251-01A	Primary Tumor
d0099f89-d92f-48bd-8e99-516bbeb3dedf_noid_Red.idat	TCGA-LUSC	TCGA-68-8251	TCGA-68-8251-01A	Primary Tumor
352fb045-26c5-46f6-8889-18f6ff8abd45_noid_Grn.idat	TCGA-LUSC	TCGA-68-A59I	TCGA-68-A59I-01A	Primary Tumor
352fb045-26c5-46f6-8889-18f6ff8abd45_noid_Red.idat	TCGA-LUSC	TCGA-68-A59I	TCGA-68-A59I-01A	Primary Tumor
fbed77b9-3dd3-4c61-82eb-261c915b7cfd_noid_Grn.idat	TCGA-LUSC	TCGA-68-A59J	TCGA-68-A59J-01A	Primary Tumor
fbed77b9-3dd3-4c61-82eb-261c915b7cfd_noid_Red.idat	TCGA-LUSC	TCGA-68-A59J	TCGA-68-A59J-01A	Primary Tumor
2ce9d6cb-b697-4795-9809-04beb0f456f1_noid_Grn.idat	TCGA-LUSC	TCGA-6A-AB49	TCGA-6A-AB49-01A	Primary Tumor
2ce9d6cb-b697-4795-9809-04beb0f456f1_noid_Red.idat	TCGA-LUSC	TCGA-6A-AB49	TCGA-6A-AB49-01A	Primary Tumor
07ad8440-00a7-4288-9e3d-280db0761107_noid_Grn.idat	TCGA-LUSC	TCGA-70-6722	TCGA-70-6722-01A	Primary Tumor
07ad8440-00a7-4288-9e3d-280db0761107_noid_Red.idat	TCGA-LUSC	TCGA-70-6722	TCGA-70-6722-01A	Primary Tumor
ecfc2892-28f5-402c-b24e-dbfd66cc3e85_noid_Grn.idat	TCGA-LUSC	TCGA-70-6723	TCGA-70-6723-01A	Primary Tumor
ecfc2892-28f5-402c-b24e-dbfd66cc3e85_noid_Red.idat	TCGA-LUSC	TCGA-70-6723	TCGA-70-6723-01A	Primary Tumor
f722590c-3b50-4e43-987b-807155522185_noid_Grn.idat	TCGA-LUSC	TCGA-77-6842	TCGA-77-6842-01A	Primary Tumor
f722590c-3b50-4e43-987b-807155522185_noid_Red.idat	TCGA-LUSC	TCGA-77-6842	TCGA-77-6842-01A	Primary Tumor
0a957554-1b65-4c85-893f-22ada9ba8ce0_noid_Grn.idat	TCGA-LUSC	TCGA-77-6843	TCGA-77-6843-01A	Primary Tumor
0a957554-1b65-4c85-893f-22ada9ba8ce0_noid_Red.idat	TCGA-LUSC	TCGA-77-6843	TCGA-77-6843-01A	Primary Tumor
0d82e324-218f-44c7-8854-aefc217672e6_noid_Grn.idat	TCGA-LUSC	TCGA-77-6844	TCGA-77-6844-01A	Primary Tumor
0d82e324-218f-44c7-8854-aefc217672e6_noid_Red.idat	TCGA-LUSC	TCGA-77-6844	TCGA-77-6844-01A	Primary Tumor
01aa144b-0deb-4ed6-92b2-1d31de78ea3d_noid_Grn.idat	TCGA-LUSC	TCGA-77-6845	TCGA-77-6845-01A	Primary Tumor
01aa144b-0deb-4ed6-92b2-1d31de78ea3d_noid_Red.idat	TCGA-LUSC	TCGA-77-6845	TCGA-77-6845-01A	Primary Tumor
6e1d9073-2d6f-4ee3-b1f3-ab75d1fc3ccc_noid_Grn.idat	TCGA-LUSC	TCGA-77-7138	TCGA-77-7138-01A	Primary Tumor
6e1d9073-2d6f-4ee3-b1f3-ab75d1fc3ccc_noid_Red.idat	TCGA-LUSC	TCGA-77-7138	TCGA-77-7138-01A	Primary Tumor
8a825383-6cd1-4a55-a39c-804d1ac53a43_noid_Grn.idat	TCGA-LUSC	TCGA-77-7139	TCGA-77-7139-01A	Primary Tumor
8a825383-6cd1-4a55-a39c-804d1ac53a43_noid_Red.idat	TCGA-LUSC	TCGA-77-7139	TCGA-77-7139-01A	Primary Tumor
9d7b4d0d-8c28-475c-a6b7-c0f4de524489_noid_Grn.idat	TCGA-LUSC	TCGA-77-7140	TCGA-77-7140-01A	Primary Tumor
9d7b4d0d-8c28-475c-a6b7-c0f4de524489_noid_Red.idat	TCGA-LUSC	TCGA-77-7140	TCGA-77-7140-01A	Primary Tumor
3b4e53c9-d547-4ed2-a967-4317aac0578b_noid_Grn.idat	TCGA-LUSC	TCGA-77-7141	TCGA-77-7141-01A	Primary Tumor
3b4e53c9-d547-4ed2-a967-4317aac0578b_noid_Red.idat	TCGA-LUSC	TCGA-77-7141	TCGA-77-7141-01A	Primary Tumor
3c9c5e3d-bb67-4333-9f1d-7de347239aa5_noid_Grn.idat	TCGA-LUSC	TCGA-77-7142	TCGA-77-7142-01A	Primary Tumor
3c9c5e3d-bb67-4333-9f1d-7de347239aa5_noid_Red.idat	TCGA-LUSC	TCGA-77-7142	TCGA-77-7142-01A	Primary Tumor
402c57c0-3bad-44d5-afb6-0cf6f41764b2_noid_Grn.idat	TCGA-LUSC	TCGA-77-7335	TCGA-77-7335-01A	Primary Tumor
402c57c0-3bad-44d5-afb6-0cf6f41764b2_noid_Red.idat	TCGA-LUSC	TCGA-77-7335	TCGA-77-7335-01A	Primary Tumor
fe163f1b-f079-4c7a-aa9c-88edfc384f51_noid_Grn.idat	TCGA-LUSC	TCGA-77-7337	TCGA-77-7337-01A	Primary Tumor
fe163f1b-f079-4c7a-aa9c-88edfc384f51_noid_Red.idat	TCGA-LUSC	TCGA-77-7337	TCGA-77-7337-01A	Primary Tumor
90c0ac32-7a83-42b8-a267-13e187142dbd_noid_Grn.idat	TCGA-LUSC	TCGA-77-7338	TCGA-77-7338-01A	Primary Tumor
90c0ac32-7a83-42b8-a267-13e187142dbd_noid_Red.idat	TCGA-LUSC	TCGA-77-7338	TCGA-77-7338-01A	Primary Tumor
dd159b35-af37-488c-bba1-ae07e5cbaee3_noid_Grn.idat	TCGA-LUSC	TCGA-77-7463	TCGA-77-7463-01A	Primary Tumor
dd159b35-af37-488c-bba1-ae07e5cbaee3_noid_Red.idat	TCGA-LUSC	TCGA-77-7463	TCGA-77-7463-01A	Primary Tumor
96a58bee-699b-4d33-a859-adcb50791562_noid_Grn.idat	TCGA-LUSC	TCGA-77-7465	TCGA-77-7465-01A	Primary Tumor
96a58bee-699b-4d33-a859-adcb50791562_noid_Red.idat	TCGA-LUSC	TCGA-77-7465	TCGA-77-7465-01A	Primary Tumor
a7279f8e-da5c-4b3b-a3a6-307fea26f29c_noid_Grn.idat	TCGA-LUSC	TCGA-77-8007	TCGA-77-8007-01A	Primary Tumor
a7279f8e-da5c-4b3b-a3a6-307fea26f29c_noid_Red.idat	TCGA-LUSC	TCGA-77-8007	TCGA-77-8007-01A	Primary Tumor
e881d391-d77f-498f-9b80-8c5fffec28e7_noid_Grn.idat	TCGA-LUSC	TCGA-77-8008	TCGA-77-8008-01A	Primary Tumor
e881d391-d77f-498f-9b80-8c5fffec28e7_noid_Red.idat	TCGA-LUSC	TCGA-77-8008	TCGA-77-8008-01A	Primary Tumor
4825d960-b976-4906-a9c9-9339388b1fac_noid_Grn.idat	TCGA-LUSC	TCGA-77-8009	TCGA-77-8009-01A	Primary Tumor
4825d960-b976-4906-a9c9-9339388b1fac_noid_Red.idat	TCGA-LUSC	TCGA-77-8009	TCGA-77-8009-01A	Primary Tumor
2bda3ba8-aa44-410c-a6bf-cf1f04c4a283_noid_Grn.idat	TCGA-LUSC	TCGA-77-8128	TCGA-77-8128-01A	Primary Tumor
2bda3ba8-aa44-410c-a6bf-cf1f04c4a283_noid_Red.idat	TCGA-LUSC	TCGA-77-8128	TCGA-77-8128-01A	Primary Tumor
1c9dd807-0a1c-4bcf-abba-23285a2354ad_noid_Grn.idat	TCGA-LUSC	TCGA-77-8130	TCGA-77-8130-01A	Primary Tumor
1c9dd807-0a1c-4bcf-abba-23285a2354ad_noid_Red.idat	TCGA-LUSC	TCGA-77-8130	TCGA-77-8130-01A	Primary Tumor
2c5e8f08-0e07-4566-8f5b-bec22c0d77de_noid_Grn.idat	TCGA-LUSC	TCGA-77-8131	TCGA-77-8131-01A	Primary Tumor
2c5e8f08-0e07-4566-8f5b-bec22c0d77de_noid_Red.idat	TCGA-LUSC	TCGA-77-8131	TCGA-77-8131-01A	Primary Tumor
9b59297f-7341-4ed5-a846-a5f757403373_noid_Grn.idat	TCGA-LUSC	TCGA-77-8133	TCGA-77-8133-01A	Primary Tumor
9b59297f-7341-4ed5-a846-a5f757403373_noid_Red.idat	TCGA-LUSC	TCGA-77-8133	TCGA-77-8133-01A	Primary Tumor
3bbcea2f-57a7-4e42-bb2d-712b4a052c84_noid_Grn.idat	TCGA-LUSC	TCGA-77-8136	TCGA-77-8136-01A	Primary Tumor
3bbcea2f-57a7-4e42-bb2d-712b4a052c84_noid_Red.idat	TCGA-LUSC	TCGA-77-8136	TCGA-77-8136-01A	Primary Tumor
b2a98fff-f7fe-467f-82ab-0426845855d4_noid_Grn.idat	TCGA-LUSC	TCGA-77-8138	TCGA-77-8138-01A	Primary Tumor
b2a98fff-f7fe-467f-82ab-0426845855d4_noid_Red.idat	TCGA-LUSC	TCGA-77-8138	TCGA-77-8138-01A	Primary Tumor
f79c89f1-6d9f-4736-8445-941f5b1ec429_noid_Grn.idat	TCGA-LUSC	TCGA-77-8139	TCGA-77-8139-01A	Primary Tumor
f79c89f1-6d9f-4736-8445-941f5b1ec429_noid_Red.idat	TCGA-LUSC	TCGA-77-8139	TCGA-77-8139-01A	Primary Tumor
8a53fdc7-cb48-4c3f-8812-57919a078eb8_noid_Grn.idat	TCGA-LUSC	TCGA-77-8140	TCGA-77-8140-01A	Primary Tumor
8a53fdc7-cb48-4c3f-8812-57919a078eb8_noid_Red.idat	TCGA-LUSC	TCGA-77-8140	TCGA-77-8140-01A	Primary Tumor
5db7cce4-7568-4112-9a3f-0061fbde86d2_noid_Grn.idat	TCGA-LUSC	TCGA-77-8143	TCGA-77-8143-01A	Primary Tumor
5db7cce4-7568-4112-9a3f-0061fbde86d2_noid_Red.idat	TCGA-LUSC	TCGA-77-8143	TCGA-77-8143-01A	Primary Tumor
6fbe372b-e591-4abd-8d58-d097ab911e5c_noid_Grn.idat	TCGA-LUSC	TCGA-77-8144	TCGA-77-8144-01A	Primary Tumor
6fbe372b-e591-4abd-8d58-d097ab911e5c_noid_Red.idat	TCGA-LUSC	TCGA-77-8144	TCGA-77-8144-01A	Primary Tumor
dd59af37-b3be-4701-959b-00594ac1191c_noid_Grn.idat	TCGA-LUSC	TCGA-77-8145	TCGA-77-8145-01A	Primary Tumor
dd59af37-b3be-4701-959b-00594ac1191c_noid_Red.idat	TCGA-LUSC	TCGA-77-8145	TCGA-77-8145-01A	Primary Tumor
63676e5d-f91f-4778-94f0-cf8b832f7322_noid_Grn.idat	TCGA-LUSC	TCGA-77-8148	TCGA-77-8148-01A	Primary Tumor
63676e5d-f91f-4778-94f0-cf8b832f7322_noid_Red.idat	TCGA-LUSC	TCGA-77-8148	TCGA-77-8148-01A	Primary Tumor
844d04f2-a75b-42b6-a412-6c57cbab38f9_noid_Grn.idat	TCGA-LUSC	TCGA-77-8150	TCGA-77-8150-01A	Primary Tumor
844d04f2-a75b-42b6-a412-6c57cbab38f9_noid_Red.idat	TCGA-LUSC	TCGA-77-8150	TCGA-77-8150-01A	Primary Tumor
22d085f0-5f80-44a2-a203-55a0eb30045d_noid_Grn.idat	TCGA-LUSC	TCGA-77-8153	TCGA-77-8153-01A	Primary Tumor
22d085f0-5f80-44a2-a203-55a0eb30045d_noid_Red.idat	TCGA-LUSC	TCGA-77-8153	TCGA-77-8153-01A	Primary Tumor
cb183416-a16a-4e3f-8356-ccd39808508b_noid_Grn.idat	TCGA-LUSC	TCGA-77-8154	TCGA-77-8154-01A	Primary Tumor
cb183416-a16a-4e3f-8356-ccd39808508b_noid_Red.idat	TCGA-LUSC	TCGA-77-8154	TCGA-77-8154-01A	Primary Tumor
1e9557fc-e002-4a08-8cac-ff69254f8472_noid_Grn.idat	TCGA-LUSC	TCGA-77-8156	TCGA-77-8156-01A	Primary Tumor
1e9557fc-e002-4a08-8cac-ff69254f8472_noid_Red.idat	TCGA-LUSC	TCGA-77-8156	TCGA-77-8156-01A	Primary Tumor
2bc80a0f-6c69-4541-906d-601856376696_noid_Grn.idat	TCGA-LUSC	TCGA-77-A5FZ	TCGA-77-A5FZ-01A	Primary Tumor
2bc80a0f-6c69-4541-906d-601856376696_noid_Red.idat	TCGA-LUSC	TCGA-77-A5FZ	TCGA-77-A5FZ-01A	Primary Tumor
559c8ccd-249b-46f2-98c8-59f5cfd5de8e_noid_Grn.idat	TCGA-LUSC	TCGA-77-A5G1	TCGA-77-A5G1-01A	Primary Tumor
559c8ccd-249b-46f2-98c8-59f5cfd5de8e_noid_Red.idat	TCGA-LUSC	TCGA-77-A5G1	TCGA-77-A5G1-01A	Primary Tumor
9ecddaac-0c38-4e32-86b5-2920adf7f7ab_noid_Grn.idat	TCGA-LUSC	TCGA-77-A5G3	TCGA-77-A5G3-01A	Primary Tumor
9ecddaac-0c38-4e32-86b5-2920adf7f7ab_noid_Red.idat	TCGA-LUSC	TCGA-77-A5G3	TCGA-77-A5G3-01A	Primary Tumor
7a058fd7-a530-42b8-8456-faa0d51d7059_noid_Grn.idat	TCGA-LUSC	TCGA-77-A5G6	TCGA-77-A5G6-01A	Primary Tumor
7a058fd7-a530-42b8-8456-faa0d51d7059_noid_Red.idat	TCGA-LUSC	TCGA-77-A5G6	TCGA-77-A5G6-01A	Primary Tumor
6145deaf-72e7-466f-82c8-a321f5a7a46c_noid_Grn.idat	TCGA-LUSC	TCGA-77-A5G7	TCGA-77-A5G7-01B	Primary Tumor
6145deaf-72e7-466f-82c8-a321f5a7a46c_noid_Red.idat	TCGA-LUSC	TCGA-77-A5G7	TCGA-77-A5G7-01B	Primary Tumor
9edb8c4f-cb4d-4f42-b9e1-80a1828b163f_noid_Grn.idat	TCGA-LUSC	TCGA-77-A5G8	TCGA-77-A5G8-01B	Primary Tumor
9edb8c4f-cb4d-4f42-b9e1-80a1828b163f_noid_Red.idat	TCGA-LUSC	TCGA-77-A5G8	TCGA-77-A5G8-01B	Primary Tumor
12098caf-1350-48de-81ed-01e409372378_noid_Grn.idat	TCGA-LUSC	TCGA-77-A5GA	TCGA-77-A5GA-01A	Primary Tumor
12098caf-1350-48de-81ed-01e409372378_noid_Red.idat	TCGA-LUSC	TCGA-77-A5GA	TCGA-77-A5GA-01A	Primary Tumor
dbae3f7c-76bf-4455-b3f1-85fdd23c3c1f_noid_Grn.idat	TCGA-LUSC	TCGA-77-A5GB	TCGA-77-A5GB-01B	Primary Tumor
dbae3f7c-76bf-4455-b3f1-85fdd23c3c1f_noid_Red.idat	TCGA-LUSC	TCGA-77-A5GB	TCGA-77-A5GB-01B	Primary Tumor
21c797e0-22cc-426d-ab2f-4ad1d508a47e_noid_Grn.idat	TCGA-LUSC	TCGA-77-A5GF	TCGA-77-A5GF-01A	Primary Tumor
21c797e0-22cc-426d-ab2f-4ad1d508a47e_noid_Red.idat	TCGA-LUSC	TCGA-77-A5GF	TCGA-77-A5GF-01A	Primary Tumor
7139d31f-3eab-41a4-afdb-2b3a552da34d_noid_Grn.idat	TCGA-LUSC	TCGA-77-A5GH	TCGA-77-A5GH-01A	Primary Tumor
7139d31f-3eab-41a4-afdb-2b3a552da34d_noid_Red.idat	TCGA-LUSC	TCGA-77-A5GH	TCGA-77-A5GH-01A	Primary Tumor
9bee20b6-0d7e-4084-ab20-0e7db841723f_noid_Grn.idat	TCGA-LUSC	TCGA-79-5596	TCGA-79-5596-01A	Primary Tumor
9bee20b6-0d7e-4084-ab20-0e7db841723f_noid_Red.idat	TCGA-LUSC	TCGA-79-5596	TCGA-79-5596-01A	Primary Tumor
c26217df-ed33-47b0-9767-25758f40d50a_noid_Grn.idat	TCGA-LUSC	TCGA-85-6175	TCGA-85-6175-01A	Primary Tumor
c26217df-ed33-47b0-9767-25758f40d50a_noid_Red.idat	TCGA-LUSC	TCGA-85-6175	TCGA-85-6175-01A	Primary Tumor
ad795721-be40-4209-a905-b3f6151eca07_noid_Grn.idat	TCGA-LUSC	TCGA-85-6560	TCGA-85-6560-01A	Primary Tumor
ad795721-be40-4209-a905-b3f6151eca07_noid_Red.idat	TCGA-LUSC	TCGA-85-6560	TCGA-85-6560-01A	Primary Tumor
c97b1452-eb2d-46e5-80ee-fba5d87dafa5_noid_Grn.idat	TCGA-LUSC	TCGA-85-6561	TCGA-85-6561-01A	Primary Tumor
c97b1452-eb2d-46e5-80ee-fba5d87dafa5_noid_Red.idat	TCGA-LUSC	TCGA-85-6561	TCGA-85-6561-01A	Primary Tumor
ef015c88-c123-45a6-83d4-b0aba4fc7df3_noid_Grn.idat	TCGA-LUSC	TCGA-85-6798	TCGA-85-6798-01A	Primary Tumor
ef015c88-c123-45a6-83d4-b0aba4fc7df3_noid_Red.idat	TCGA-LUSC	TCGA-85-6798	TCGA-85-6798-01A	Primary Tumor
ac4f853f-5272-46bb-93de-5dd5b28c92b5_noid_Grn.idat	TCGA-LUSC	TCGA-85-7696	TCGA-85-7696-01A	Primary Tumor
ac4f853f-5272-46bb-93de-5dd5b28c92b5_noid_Red.idat	TCGA-LUSC	TCGA-85-7696	TCGA-85-7696-01A	Primary Tumor
91bd6bc4-7e22-4d69-a3f1-fa1cc15a1104_noid_Grn.idat	TCGA-LUSC	TCGA-85-7697	TCGA-85-7697-01A	Primary Tumor
91bd6bc4-7e22-4d69-a3f1-fa1cc15a1104_noid_Red.idat	TCGA-LUSC	TCGA-85-7697	TCGA-85-7697-01A	Primary Tumor
f236a1d1-872b-405d-80d1-da6ccde7d418_noid_Grn.idat	TCGA-LUSC	TCGA-85-7698	TCGA-85-7698-01A	Primary Tumor
f236a1d1-872b-405d-80d1-da6ccde7d418_noid_Red.idat	TCGA-LUSC	TCGA-85-7698	TCGA-85-7698-01A	Primary Tumor
f5a912ae-ba1a-4621-a871-2b7447739ef8_noid_Grn.idat	TCGA-LUSC	TCGA-85-7699	TCGA-85-7699-01A	Primary Tumor
f5a912ae-ba1a-4621-a871-2b7447739ef8_noid_Red.idat	TCGA-LUSC	TCGA-85-7699	TCGA-85-7699-01A	Primary Tumor
e0f9ace1-8eee-4617-a9ec-344a448fa4ab_noid_Grn.idat	TCGA-LUSC	TCGA-85-7710	TCGA-85-7710-01A	Primary Tumor
e0f9ace1-8eee-4617-a9ec-344a448fa4ab_noid_Red.idat	TCGA-LUSC	TCGA-85-7710	TCGA-85-7710-01A	Primary Tumor
db2c305e-69d8-48dc-b79e-1d8f7d899710_noid_Grn.idat	TCGA-LUSC	TCGA-85-7843	TCGA-85-7843-01A	Primary Tumor
db2c305e-69d8-48dc-b79e-1d8f7d899710_noid_Red.idat	TCGA-LUSC	TCGA-85-7843	TCGA-85-7843-01A	Primary Tumor
a2aae881-9418-4f7b-8dfd-9d501d9d3740_noid_Grn.idat	TCGA-LUSC	TCGA-85-7844	TCGA-85-7844-01A	Primary Tumor
a2aae881-9418-4f7b-8dfd-9d501d9d3740_noid_Red.idat	TCGA-LUSC	TCGA-85-7844	TCGA-85-7844-01A	Primary Tumor
b8b4b481-748f-4389-9d5b-74547d1feaff_noid_Grn.idat	TCGA-LUSC	TCGA-85-7950	TCGA-85-7950-01A	Primary Tumor
b8b4b481-748f-4389-9d5b-74547d1feaff_noid_Red.idat	TCGA-LUSC	TCGA-85-7950	TCGA-85-7950-01A	Primary Tumor
6bfd233b-e0ab-4a40-bc61-1394ca1bc331_noid_Grn.idat	TCGA-LUSC	TCGA-85-8048	TCGA-85-8048-01A	Primary Tumor
6bfd233b-e0ab-4a40-bc61-1394ca1bc331_noid_Red.idat	TCGA-LUSC	TCGA-85-8048	TCGA-85-8048-01A	Primary Tumor
3e186ed6-fc93-49a0-b7ae-44be633a2d5a_noid_Grn.idat	TCGA-LUSC	TCGA-85-8049	TCGA-85-8049-01A	Primary Tumor
3e186ed6-fc93-49a0-b7ae-44be633a2d5a_noid_Red.idat	TCGA-LUSC	TCGA-85-8049	TCGA-85-8049-01A	Primary Tumor
1a4f6e3f-ac83-4972-a6c0-a372b2a29c35_noid_Grn.idat	TCGA-LUSC	TCGA-85-8052	TCGA-85-8052-01A	Primary Tumor
1a4f6e3f-ac83-4972-a6c0-a372b2a29c35_noid_Red.idat	TCGA-LUSC	TCGA-85-8052	TCGA-85-8052-01A	Primary Tumor
e6d58464-04cc-4024-b3d0-20748c199d4f_noid_Grn.idat	TCGA-LUSC	TCGA-85-8070	TCGA-85-8070-01A	Primary Tumor
e6d58464-04cc-4024-b3d0-20748c199d4f_noid_Red.idat	TCGA-LUSC	TCGA-85-8070	TCGA-85-8070-01A	Primary Tumor
ab1fe3c7-181a-4d8f-9b41-16f098b50031_noid_Grn.idat	TCGA-LUSC	TCGA-85-8071	TCGA-85-8071-01A	Primary Tumor
ab1fe3c7-181a-4d8f-9b41-16f098b50031_noid_Red.idat	TCGA-LUSC	TCGA-85-8071	TCGA-85-8071-01A	Primary Tumor
51e7b083-671f-4b2a-9921-ab123353d573_noid_Grn.idat	TCGA-LUSC	TCGA-85-8072	TCGA-85-8072-01A	Primary Tumor
51e7b083-671f-4b2a-9921-ab123353d573_noid_Red.idat	TCGA-LUSC	TCGA-85-8072	TCGA-85-8072-01A	Primary Tumor
774957d2-d686-439b-8646-f00d35cea518_noid_Grn.idat	TCGA-LUSC	TCGA-85-8276	TCGA-85-8276-01A	Primary Tumor
774957d2-d686-439b-8646-f00d35cea518_noid_Red.idat	TCGA-LUSC	TCGA-85-8276	TCGA-85-8276-01A	Primary Tumor
381d2cbc-1fef-4f2a-a196-857268a55550_noid_Grn.idat	TCGA-LUSC	TCGA-85-8277	TCGA-85-8277-01A	Primary Tumor
381d2cbc-1fef-4f2a-a196-857268a55550_noid_Red.idat	TCGA-LUSC	TCGA-85-8277	TCGA-85-8277-01A	Primary Tumor
ab3c0920-3db1-4c71-a218-e895e6d6604d_noid_Grn.idat	TCGA-LUSC	TCGA-85-8287	TCGA-85-8287-01A	Primary Tumor
ab3c0920-3db1-4c71-a218-e895e6d6604d_noid_Red.idat	TCGA-LUSC	TCGA-85-8287	TCGA-85-8287-01A	Primary Tumor
36b78ca5-c0f4-48a4-a513-37a4046f4d81_noid_Grn.idat	TCGA-LUSC	TCGA-85-8288	TCGA-85-8288-01A	Primary Tumor
36b78ca5-c0f4-48a4-a513-37a4046f4d81_noid_Red.idat	TCGA-LUSC	TCGA-85-8288	TCGA-85-8288-01A	Primary Tumor
513d7bbe-d440-4888-bdd6-8148a61136b5_noid_Grn.idat	TCGA-LUSC	TCGA-85-8350	TCGA-85-8350-01A	Primary Tumor
513d7bbe-d440-4888-bdd6-8148a61136b5_noid_Red.idat	TCGA-LUSC	TCGA-85-8350	TCGA-85-8350-01A	Primary Tumor
8427401b-9752-4838-8523-6460a10672f3_noid_Grn.idat	TCGA-LUSC	TCGA-85-8351	TCGA-85-8351-01A	Primary Tumor
8427401b-9752-4838-8523-6460a10672f3_noid_Red.idat	TCGA-LUSC	TCGA-85-8351	TCGA-85-8351-01A	Primary Tumor
51d44066-4cf7-4b9a-8833-5ae5669a40dd_noid_Grn.idat	TCGA-LUSC	TCGA-85-8352	TCGA-85-8352-01A	Primary Tumor
51d44066-4cf7-4b9a-8833-5ae5669a40dd_noid_Red.idat	TCGA-LUSC	TCGA-85-8352	TCGA-85-8352-01A	Primary Tumor
3cdd0c1e-2160-4474-afb1-51eeb5e80991_noid_Grn.idat	TCGA-LUSC	TCGA-85-8353	TCGA-85-8353-01A	Primary Tumor
3cdd0c1e-2160-4474-afb1-51eeb5e80991_noid_Red.idat	TCGA-LUSC	TCGA-85-8353	TCGA-85-8353-01A	Primary Tumor
db801427-48b5-4a05-9b18-5f151329c1a3_noid_Grn.idat	TCGA-LUSC	TCGA-85-8354	TCGA-85-8354-01A	Primary Tumor
db801427-48b5-4a05-9b18-5f151329c1a3_noid_Red.idat	TCGA-LUSC	TCGA-85-8354	TCGA-85-8354-01A	Primary Tumor
15458624-5765-49e9-8a51-1d1278288fd3_noid_Grn.idat	TCGA-LUSC	TCGA-85-8355	TCGA-85-8355-01A	Primary Tumor
15458624-5765-49e9-8a51-1d1278288fd3_noid_Red.idat	TCGA-LUSC	TCGA-85-8355	TCGA-85-8355-01A	Primary Tumor
ec48c5c9-782e-46d3-a887-6cc331518962_noid_Grn.idat	TCGA-LUSC	TCGA-85-8479	TCGA-85-8479-01A	Primary Tumor
ec48c5c9-782e-46d3-a887-6cc331518962_noid_Red.idat	TCGA-LUSC	TCGA-85-8479	TCGA-85-8479-01A	Primary Tumor
c8b03a44-eef0-48f1-a2a6-52b11fb1e2dc_noid_Grn.idat	TCGA-LUSC	TCGA-85-8481	TCGA-85-8481-01A	Primary Tumor
c8b03a44-eef0-48f1-a2a6-52b11fb1e2dc_noid_Red.idat	TCGA-LUSC	TCGA-85-8481	TCGA-85-8481-01A	Primary Tumor
e4b008cf-6f11-4ffb-8b96-a22445e8f5c3_noid_Grn.idat	TCGA-LUSC	TCGA-85-8580	TCGA-85-8580-01A	Primary Tumor
e4b008cf-6f11-4ffb-8b96-a22445e8f5c3_noid_Red.idat	TCGA-LUSC	TCGA-85-8580	TCGA-85-8580-01A	Primary Tumor
c17204d4-8d18-4775-951c-ca59483c8140_noid_Grn.idat	TCGA-LUSC	TCGA-85-8582	TCGA-85-8582-01A	Primary Tumor
c17204d4-8d18-4775-951c-ca59483c8140_noid_Red.idat	TCGA-LUSC	TCGA-85-8582	TCGA-85-8582-01A	Primary Tumor
e6eee45e-9217-4b94-a81a-72e0fa58643f_noid_Grn.idat	TCGA-LUSC	TCGA-85-8584	TCGA-85-8584-01A	Primary Tumor
e6eee45e-9217-4b94-a81a-72e0fa58643f_noid_Red.idat	TCGA-LUSC	TCGA-85-8584	TCGA-85-8584-01A	Primary Tumor
c34c33ec-c161-4f11-9741-b74cb152c1cc_noid_Grn.idat	TCGA-LUSC	TCGA-85-8664	TCGA-85-8664-01A	Primary Tumor
c34c33ec-c161-4f11-9741-b74cb152c1cc_noid_Red.idat	TCGA-LUSC	TCGA-85-8664	TCGA-85-8664-01A	Primary Tumor
641bb215-0001-4f09-9c2d-d49386f43f7f_noid_Grn.idat	TCGA-LUSC	TCGA-85-8666	TCGA-85-8666-01A	Primary Tumor
641bb215-0001-4f09-9c2d-d49386f43f7f_noid_Red.idat	TCGA-LUSC	TCGA-85-8666	TCGA-85-8666-01A	Primary Tumor
0e9423a2-f1c4-4b85-b243-1a744ae533ce_noid_Grn.idat	TCGA-LUSC	TCGA-85-A4CL	TCGA-85-A4CL-01A	Primary Tumor
0e9423a2-f1c4-4b85-b243-1a744ae533ce_noid_Red.idat	TCGA-LUSC	TCGA-85-A4CL	TCGA-85-A4CL-01A	Primary Tumor
b6acedd3-3c20-43e5-a829-06955c075a23_noid_Grn.idat	TCGA-LUSC	TCGA-85-A4CN	TCGA-85-A4CN-01A	Primary Tumor
b6acedd3-3c20-43e5-a829-06955c075a23_noid_Red.idat	TCGA-LUSC	TCGA-85-A4CN	TCGA-85-A4CN-01A	Primary Tumor
bfa3a9d7-3cf3-45a9-81aa-3904ad439b96_noid_Grn.idat	TCGA-LUSC	TCGA-85-A4JB	TCGA-85-A4JB-01A	Primary Tumor
bfa3a9d7-3cf3-45a9-81aa-3904ad439b96_noid_Red.idat	TCGA-LUSC	TCGA-85-A4JB	TCGA-85-A4JB-01A	Primary Tumor
7a2eaa22-02d6-4b1b-8913-dae66284e6df_noid_Grn.idat	TCGA-LUSC	TCGA-85-A4JC	TCGA-85-A4JC-01A	Primary Tumor
7a2eaa22-02d6-4b1b-8913-dae66284e6df_noid_Red.idat	TCGA-LUSC	TCGA-85-A4JC	TCGA-85-A4JC-01A	Primary Tumor
efc1149e-859a-451d-a9ed-f07ea7544998_noid_Grn.idat	TCGA-LUSC	TCGA-85-A4PA	TCGA-85-A4PA-01A	Primary Tumor
efc1149e-859a-451d-a9ed-f07ea7544998_noid_Red.idat	TCGA-LUSC	TCGA-85-A4PA	TCGA-85-A4PA-01A	Primary Tumor
5ff00d2a-d458-485e-b1cb-a440c358458f_noid_Grn.idat	TCGA-LUSC	TCGA-85-A4QQ	TCGA-85-A4QQ-01A	Primary Tumor
5ff00d2a-d458-485e-b1cb-a440c358458f_noid_Red.idat	TCGA-LUSC	TCGA-85-A4QQ	TCGA-85-A4QQ-01A	Primary Tumor
6f879b43-3d99-4d5e-a345-e16a7c22f95e_noid_Grn.idat	TCGA-LUSC	TCGA-85-A4QR	TCGA-85-A4QR-01A	Primary Tumor
6f879b43-3d99-4d5e-a345-e16a7c22f95e_noid_Red.idat	TCGA-LUSC	TCGA-85-A4QR	TCGA-85-A4QR-01A	Primary Tumor
f5e1df2d-1642-4793-af40-5120da762703_noid_Grn.idat	TCGA-LUSC	TCGA-85-A50M	TCGA-85-A50M-01A	Primary Tumor
f5e1df2d-1642-4793-af40-5120da762703_noid_Red.idat	TCGA-LUSC	TCGA-85-A50M	TCGA-85-A50M-01A	Primary Tumor
934d4d2d-cfb3-4f72-81aa-195608667c8e_noid_Grn.idat	TCGA-LUSC	TCGA-85-A50Z	TCGA-85-A50Z-01A	Primary Tumor
934d4d2d-cfb3-4f72-81aa-195608667c8e_noid_Red.idat	TCGA-LUSC	TCGA-85-A50Z	TCGA-85-A50Z-01A	Primary Tumor
7a482bdc-c5c5-4b5c-a7cf-524c43966629_noid_Grn.idat	TCGA-LUSC	TCGA-85-A510	TCGA-85-A510-01A	Primary Tumor
7a482bdc-c5c5-4b5c-a7cf-524c43966629_noid_Red.idat	TCGA-LUSC	TCGA-85-A510	TCGA-85-A510-01A	Primary Tumor
4bafbd8c-b65f-4888-acd5-636e9bd267a2_noid_Grn.idat	TCGA-LUSC	TCGA-85-A511	TCGA-85-A511-01A	Primary Tumor
4bafbd8c-b65f-4888-acd5-636e9bd267a2_noid_Red.idat	TCGA-LUSC	TCGA-85-A511	TCGA-85-A511-01A	Primary Tumor
d0b48b66-a54b-4742-91c5-2819d6288c4c_noid_Grn.idat	TCGA-LUSC	TCGA-85-A512	TCGA-85-A512-01A	Primary Tumor
d0b48b66-a54b-4742-91c5-2819d6288c4c_noid_Red.idat	TCGA-LUSC	TCGA-85-A512	TCGA-85-A512-01A	Primary Tumor
8d5e7ef2-06dd-4d1a-8121-5aa9646544fa_noid_Grn.idat	TCGA-LUSC	TCGA-85-A513	TCGA-85-A513-01A	Primary Tumor
8d5e7ef2-06dd-4d1a-8121-5aa9646544fa_noid_Red.idat	TCGA-LUSC	TCGA-85-A513	TCGA-85-A513-01A	Primary Tumor
0ca66ce5-f59d-4806-b417-928e1c50a062_noid_Grn.idat	TCGA-LUSC	TCGA-85-A53L	TCGA-85-A53L-01A	Primary Tumor
0ca66ce5-f59d-4806-b417-928e1c50a062_noid_Red.idat	TCGA-LUSC	TCGA-85-A53L	TCGA-85-A53L-01A	Primary Tumor
15f4032b-46fb-465d-9b92-2720c30abc8d_noid_Grn.idat	TCGA-LUSC	TCGA-85-A5B5	TCGA-85-A5B5-01A	Primary Tumor
15f4032b-46fb-465d-9b92-2720c30abc8d_noid_Red.idat	TCGA-LUSC	TCGA-85-A5B5	TCGA-85-A5B5-01A	Primary Tumor
3114edeb-1771-4f15-b4b3-c71d9809f496_noid_Grn.idat	TCGA-LUSC	TCGA-90-6837	TCGA-90-6837-01A	Primary Tumor
3114edeb-1771-4f15-b4b3-c71d9809f496_noid_Red.idat	TCGA-LUSC	TCGA-90-6837	TCGA-90-6837-01A	Primary Tumor
aef04576-bed2-409a-ad81-653ad2d71365_noid_Grn.idat	TCGA-LUSC	TCGA-90-7766	TCGA-90-7766-01A	Primary Tumor
aef04576-bed2-409a-ad81-653ad2d71365_noid_Red.idat	TCGA-LUSC	TCGA-90-7766	TCGA-90-7766-01A	Primary Tumor
f892fcc1-78d8-41a1-8a30-0063581f9429_noid_Grn.idat	TCGA-LUSC	TCGA-90-7767	TCGA-90-7767-01A	Primary Tumor
f892fcc1-78d8-41a1-8a30-0063581f9429_noid_Red.idat	TCGA-LUSC	TCGA-90-7767	TCGA-90-7767-01A	Primary Tumor
b0df1b69-ac8a-4436-b009-b45a6e6faee9_noid_Grn.idat	TCGA-LUSC	TCGA-90-7769	TCGA-90-7769-01A	Primary Tumor
b0df1b69-ac8a-4436-b009-b45a6e6faee9_noid_Red.idat	TCGA-LUSC	TCGA-90-7769	TCGA-90-7769-01A	Primary Tumor
67e9def5-913c-4972-9627-ba612ea9e48e_noid_Grn.idat	TCGA-LUSC	TCGA-90-7964	TCGA-90-7964-01A	Primary Tumor
67e9def5-913c-4972-9627-ba612ea9e48e_noid_Red.idat	TCGA-LUSC	TCGA-90-7964	TCGA-90-7964-01A	Primary Tumor
c50ca2f0-828a-43b9-9b57-f9b488eae585_noid_Grn.idat	TCGA-LUSC	TCGA-90-A4ED	TCGA-90-A4ED-01A	Primary Tumor
c50ca2f0-828a-43b9-9b57-f9b488eae585_noid_Red.idat	TCGA-LUSC	TCGA-90-A4ED	TCGA-90-A4ED-01A	Primary Tumor
dd2ea20c-37eb-47d4-9ecc-51e7ca7391d5_noid_Grn.idat	TCGA-LUSC	TCGA-90-A4EE	TCGA-90-A4EE-01A	Primary Tumor
dd2ea20c-37eb-47d4-9ecc-51e7ca7391d5_noid_Red.idat	TCGA-LUSC	TCGA-90-A4EE	TCGA-90-A4EE-01A	Primary Tumor
fa00d125-ca24-4d2e-862f-712718e0ea99_noid_Grn.idat	TCGA-LUSC	TCGA-90-A59Q	TCGA-90-A59Q-01A	Primary Tumor
fa00d125-ca24-4d2e-862f-712718e0ea99_noid_Red.idat	TCGA-LUSC	TCGA-90-A59Q	TCGA-90-A59Q-01A	Primary Tumor
8c75a1e1-fd9d-43ca-b1e8-107073f2e210_noid_Grn.idat	TCGA-LUSC	TCGA-92-7340	TCGA-92-7340-01A	Primary Tumor
8c75a1e1-fd9d-43ca-b1e8-107073f2e210_noid_Red.idat	TCGA-LUSC	TCGA-92-7340	TCGA-92-7340-01A	Primary Tumor
d6458364-36a5-4801-b603-f03058511bb4_noid_Grn.idat	TCGA-LUSC	TCGA-92-7341	TCGA-92-7341-01A	Primary Tumor
d6458364-36a5-4801-b603-f03058511bb4_noid_Red.idat	TCGA-LUSC	TCGA-92-7341	TCGA-92-7341-01A	Primary Tumor
acab1ded-b7ca-4fca-91db-9cf9bed26d36_noid_Grn.idat	TCGA-LUSC	TCGA-92-8063	TCGA-92-8063-01A	Primary Tumor
acab1ded-b7ca-4fca-91db-9cf9bed26d36_noid_Red.idat	TCGA-LUSC	TCGA-92-8063	TCGA-92-8063-01A	Primary Tumor
708f24ac-e5e4-4936-8729-722cc4a4725e_noid_Grn.idat	TCGA-LUSC	TCGA-92-8064	TCGA-92-8064-01A	Primary Tumor
708f24ac-e5e4-4936-8729-722cc4a4725e_noid_Red.idat	TCGA-LUSC	TCGA-92-8064	TCGA-92-8064-01A	Primary Tumor
e2634301-cefe-4772-a763-f82c6ea7f421_noid_Grn.idat	TCGA-LUSC	TCGA-92-8065	TCGA-92-8065-01A	Primary Tumor
e2634301-cefe-4772-a763-f82c6ea7f421_noid_Red.idat	TCGA-LUSC	TCGA-92-8065	TCGA-92-8065-01A	Primary Tumor
78b8ea6f-36df-42e7-86bb-c299afa786e7_noid_Grn.idat	TCGA-LUSC	TCGA-94-7033	TCGA-94-7033-01A	Primary Tumor
78b8ea6f-36df-42e7-86bb-c299afa786e7_noid_Red.idat	TCGA-LUSC	TCGA-94-7033	TCGA-94-7033-01A	Primary Tumor
e5fbc703-032a-48e0-a695-d2a77a2fb635_noid_Grn.idat	TCGA-LUSC	TCGA-94-7557	TCGA-94-7557-01A	Primary Tumor
e5fbc703-032a-48e0-a695-d2a77a2fb635_noid_Red.idat	TCGA-LUSC	TCGA-94-7557	TCGA-94-7557-01A	Primary Tumor
e712abe4-9330-4bd7-8416-673541843ec4_noid_Grn.idat	TCGA-LUSC	TCGA-94-7943	TCGA-94-7943-01A	Primary Tumor
e712abe4-9330-4bd7-8416-673541843ec4_noid_Red.idat	TCGA-LUSC	TCGA-94-7943	TCGA-94-7943-01A	Primary Tumor
fefda509-03d3-4804-87f0-84daedd9d1d2_noid_Grn.idat	TCGA-LUSC	TCGA-94-8035	TCGA-94-8035-01A	Primary Tumor
fefda509-03d3-4804-87f0-84daedd9d1d2_noid_Red.idat	TCGA-LUSC	TCGA-94-8035	TCGA-94-8035-01A	Primary Tumor
efac7a26-54cf-4eb0-9166-dd8a246459ea_noid_Grn.idat	TCGA-LUSC	TCGA-94-8490	TCGA-94-8490-01A	Primary Tumor
efac7a26-54cf-4eb0-9166-dd8a246459ea_noid_Red.idat	TCGA-LUSC	TCGA-94-8490	TCGA-94-8490-01A	Primary Tumor
0905ad84-e08f-42ce-89b6-25e00a73b2c5_noid_Grn.idat	TCGA-LUSC	TCGA-94-8491	TCGA-94-8491-01A	Primary Tumor
0905ad84-e08f-42ce-89b6-25e00a73b2c5_noid_Red.idat	TCGA-LUSC	TCGA-94-8491	TCGA-94-8491-01A	Primary Tumor
b2b0c491-a77d-4071-b111-402c8cc722ef_noid_Grn.idat	TCGA-LUSC	TCGA-94-A4VJ	TCGA-94-A4VJ-01A	Primary Tumor
b2b0c491-a77d-4071-b111-402c8cc722ef_noid_Red.idat	TCGA-LUSC	TCGA-94-A4VJ	TCGA-94-A4VJ-01A	Primary Tumor
fbc6f781-8ff1-42ee-b4f4-c92d2296c0be_noid_Grn.idat	TCGA-LUSC	TCGA-94-A5I4	TCGA-94-A5I4-01A	Primary Tumor
fbc6f781-8ff1-42ee-b4f4-c92d2296c0be_noid_Red.idat	TCGA-LUSC	TCGA-94-A5I4	TCGA-94-A5I4-01A	Primary Tumor
b155e9c5-4882-491f-85ea-28eba36aa9f5_noid_Grn.idat	TCGA-LUSC	TCGA-94-A5I6	TCGA-94-A5I6-01A	Primary Tumor
b155e9c5-4882-491f-85ea-28eba36aa9f5_noid_Red.idat	TCGA-LUSC	TCGA-94-A5I6	TCGA-94-A5I6-01A	Primary Tumor
8c40293f-13de-4640-a212-9143be796965_noid_Grn.idat	TCGA-LUSC	TCGA-96-7544	TCGA-96-7544-01A	Primary Tumor
8c40293f-13de-4640-a212-9143be796965_noid_Red.idat	TCGA-LUSC	TCGA-96-7544	TCGA-96-7544-01A	Primary Tumor
dd851611-4ace-4042-8759-7e195be7d76d_noid_Grn.idat	TCGA-LUSC	TCGA-96-7545	TCGA-96-7545-01A	Primary Tumor
dd851611-4ace-4042-8759-7e195be7d76d_noid_Red.idat	TCGA-LUSC	TCGA-96-7545	TCGA-96-7545-01A	Primary Tumor
4e9bc557-a04d-4fda-899c-0dc427a21349_noid_Grn.idat	TCGA-LUSC	TCGA-96-8169	TCGA-96-8169-01A	Primary Tumor
4e9bc557-a04d-4fda-899c-0dc427a21349_noid_Red.idat	TCGA-LUSC	TCGA-96-8169	TCGA-96-8169-01A	Primary Tumor
fec798f6-64ec-4a01-93b0-99cad10ee7a3_noid_Grn.idat	TCGA-LUSC	TCGA-96-8170	TCGA-96-8170-01A	Primary Tumor
fec798f6-64ec-4a01-93b0-99cad10ee7a3_noid_Red.idat	TCGA-LUSC	TCGA-96-8170	TCGA-96-8170-01A	Primary Tumor
28e18edc-613d-4cc9-8588-2fdd500ddc77_noid_Grn.idat	TCGA-LUSC	TCGA-96-A4JK	TCGA-96-A4JK-01A	Primary Tumor
28e18edc-613d-4cc9-8588-2fdd500ddc77_noid_Red.idat	TCGA-LUSC	TCGA-96-A4JK	TCGA-96-A4JK-01A	Primary Tumor
c60d9b47-7ad6-40d8-9611-6131afb52af0_noid_Grn.idat	TCGA-LUSC	TCGA-96-A4JL	TCGA-96-A4JL-01A	Primary Tumor
c60d9b47-7ad6-40d8-9611-6131afb52af0_noid_Red.idat	TCGA-LUSC	TCGA-96-A4JL	TCGA-96-A4JL-01A	Primary Tumor
c55a3d4e-ecdb-4aad-a662-9e64cdf87d22_noid_Grn.idat	TCGA-LUSC	TCGA-98-7454	TCGA-98-7454-01A	Primary Tumor
c55a3d4e-ecdb-4aad-a662-9e64cdf87d22_noid_Red.idat	TCGA-LUSC	TCGA-98-7454	TCGA-98-7454-01A	Primary Tumor
24beae1a-be9d-4d45-946b-a5a5b2c81b16_noid_Grn.idat	TCGA-LUSC	TCGA-98-8020	TCGA-98-8020-01A	Primary Tumor
24beae1a-be9d-4d45-946b-a5a5b2c81b16_noid_Red.idat	TCGA-LUSC	TCGA-98-8020	TCGA-98-8020-01A	Primary Tumor
2c3be530-4cfd-4b61-9a0f-52fa9507e6e4_noid_Grn.idat	TCGA-LUSC	TCGA-98-8021	TCGA-98-8021-01A	Primary Tumor
2c3be530-4cfd-4b61-9a0f-52fa9507e6e4_noid_Red.idat	TCGA-LUSC	TCGA-98-8021	TCGA-98-8021-01A	Primary Tumor
1accf04a-6e65-415a-9e0d-673d9742c3d1_noid_Grn.idat	TCGA-LUSC	TCGA-98-8022	TCGA-98-8022-01A	Primary Tumor
1accf04a-6e65-415a-9e0d-673d9742c3d1_noid_Red.idat	TCGA-LUSC	TCGA-98-8022	TCGA-98-8022-01A	Primary Tumor
c2237c76-cb87-46d4-8937-cfc2e84a123f_noid_Grn.idat	TCGA-LUSC	TCGA-98-8023	TCGA-98-8023-01A	Primary Tumor
c2237c76-cb87-46d4-8937-cfc2e84a123f_noid_Red.idat	TCGA-LUSC	TCGA-98-8023	TCGA-98-8023-01A	Primary Tumor
ec33a469-6791-4918-8bd5-fd97118b732a_noid_Grn.idat	TCGA-LUSC	TCGA-98-A538	TCGA-98-A538-01A	Primary Tumor
ec33a469-6791-4918-8bd5-fd97118b732a_noid_Red.idat	TCGA-LUSC	TCGA-98-A538	TCGA-98-A538-01A	Primary Tumor
c788b9dd-995f-451d-837f-ff1f5f0e59f3_noid_Grn.idat	TCGA-LUSC	TCGA-98-A539	TCGA-98-A539-01A	Primary Tumor
c788b9dd-995f-451d-837f-ff1f5f0e59f3_noid_Red.idat	TCGA-LUSC	TCGA-98-A539	TCGA-98-A539-01A	Primary Tumor
55ad72d9-09f9-4733-be4d-db6a6d675062_noid_Grn.idat	TCGA-LUSC	TCGA-98-A53A	TCGA-98-A53A-01A	Primary Tumor
55ad72d9-09f9-4733-be4d-db6a6d675062_noid_Red.idat	TCGA-LUSC	TCGA-98-A53A	TCGA-98-A53A-01A	Primary Tumor
1f9b7a44-6052-4df2-a69f-35318e2da1fa_noid_Grn.idat	TCGA-LUSC	TCGA-98-A53B	TCGA-98-A53B-01A	Primary Tumor
1f9b7a44-6052-4df2-a69f-35318e2da1fa_noid_Red.idat	TCGA-LUSC	TCGA-98-A53B	TCGA-98-A53B-01A	Primary Tumor
6d3d1d86-5c44-4c8b-8ec2-f646067076f5_noid_Grn.idat	TCGA-LUSC	TCGA-98-A53C	TCGA-98-A53C-01A	Primary Tumor
6d3d1d86-5c44-4c8b-8ec2-f646067076f5_noid_Red.idat	TCGA-LUSC	TCGA-98-A53C	TCGA-98-A53C-01A	Primary Tumor
d33ba408-992b-4770-9488-b8bdf9a6c2e0_noid_Grn.idat	TCGA-LUSC	TCGA-98-A53D	TCGA-98-A53D-01A	Primary Tumor
d33ba408-992b-4770-9488-b8bdf9a6c2e0_noid_Red.idat	TCGA-LUSC	TCGA-98-A53D	TCGA-98-A53D-01A	Primary Tumor
a59816d2-82b8-46d0-8377-238e2bf258bf_noid_Grn.idat	TCGA-LUSC	TCGA-98-A53H	TCGA-98-A53H-01A	Primary Tumor
a59816d2-82b8-46d0-8377-238e2bf258bf_noid_Red.idat	TCGA-LUSC	TCGA-98-A53H	TCGA-98-A53H-01A	Primary Tumor
4ef636ee-cf0a-4bcf-8edf-7063065f54aa_noid_Grn.idat	TCGA-LUSC	TCGA-98-A53I	TCGA-98-A53I-01A	Primary Tumor
4ef636ee-cf0a-4bcf-8edf-7063065f54aa_noid_Red.idat	TCGA-LUSC	TCGA-98-A53I	TCGA-98-A53I-01A	Primary Tumor
eebc8c82-67af-4277-970c-3378281f6c38_noid_Grn.idat	TCGA-LUSC	TCGA-98-A53J	TCGA-98-A53J-01A	Primary Tumor
eebc8c82-67af-4277-970c-3378281f6c38_noid_Red.idat	TCGA-LUSC	TCGA-98-A53J	TCGA-98-A53J-01A	Primary Tumor
f8980cd8-f742-4e4c-a236-3e787afa2d66_noid_Grn.idat	TCGA-LUSC	TCGA-J1-A4AH	TCGA-J1-A4AH-01A	Primary Tumor
f8980cd8-f742-4e4c-a236-3e787afa2d66_noid_Red.idat	TCGA-LUSC	TCGA-J1-A4AH	TCGA-J1-A4AH-01A	Primary Tumor
8ab277eb-7ca9-4705-9076-f41dfdd365aa_noid_Grn.idat	TCGA-LUSC	TCGA-L3-A4E7	TCGA-L3-A4E7-01A	Primary Tumor
8ab277eb-7ca9-4705-9076-f41dfdd365aa_noid_Red.idat	TCGA-LUSC	TCGA-L3-A4E7	TCGA-L3-A4E7-01A	Primary Tumor
c5b18fee-0a64-4641-baaf-1426107d9ddf_noid_Grn.idat	TCGA-LUSC	TCGA-L3-A524	TCGA-L3-A524-01A	Primary Tumor
c5b18fee-0a64-4641-baaf-1426107d9ddf_noid_Red.idat	TCGA-LUSC	TCGA-L3-A524	TCGA-L3-A524-01A	Primary Tumor
43b47bbe-a083-4d00-a107-214d6e2bf1af_noid_Grn.idat	TCGA-LUSC	TCGA-LA-A446	TCGA-LA-A446-01A	Primary Tumor
43b47bbe-a083-4d00-a107-214d6e2bf1af_noid_Red.idat	TCGA-LUSC	TCGA-LA-A446	TCGA-LA-A446-01A	Primary Tumor
df5d93e6-a1a3-41ac-bbf7-d51a65e8506a_noid_Grn.idat	TCGA-LUSC	TCGA-LA-A7SW	TCGA-LA-A7SW-01A	Primary Tumor
df5d93e6-a1a3-41ac-bbf7-d51a65e8506a_noid_Red.idat	TCGA-LUSC	TCGA-LA-A7SW	TCGA-LA-A7SW-01A	Primary Tumor
dd836551-2a8d-4d7f-bddf-7c09204ed27c_noid_Grn.idat	TCGA-LUSC	TCGA-MF-A522	TCGA-MF-A522-01A	Primary Tumor
dd836551-2a8d-4d7f-bddf-7c09204ed27c_noid_Red.idat	TCGA-LUSC	TCGA-MF-A522	TCGA-MF-A522-01A	Primary Tumor
7cbb9054-0594-413d-a63f-1559f966fc34_noid_Grn.idat	TCGA-LUSC	TCGA-NC-A5HD	TCGA-NC-A5HD-01A	Primary Tumor
7cbb9054-0594-413d-a63f-1559f966fc34_noid_Red.idat	TCGA-LUSC	TCGA-NC-A5HD	TCGA-NC-A5HD-01A	Primary Tumor
84b3e9a7-f8cf-4a84-8bc4-633a978e1d8c_noid_Grn.idat	TCGA-LUSC	TCGA-NC-A5HE	TCGA-NC-A5HE-01A	Primary Tumor
84b3e9a7-f8cf-4a84-8bc4-633a978e1d8c_noid_Red.idat	TCGA-LUSC	TCGA-NC-A5HE	TCGA-NC-A5HE-01A	Primary Tumor
c714030b-5184-44b5-bb5f-1afd11c0568b_noid_Grn.idat	TCGA-LUSC	TCGA-NC-A5HF	TCGA-NC-A5HF-01A	Primary Tumor
c714030b-5184-44b5-bb5f-1afd11c0568b_noid_Red.idat	TCGA-LUSC	TCGA-NC-A5HF	TCGA-NC-A5HF-01A	Primary Tumor
690c0260-0214-49c6-bc20-ed4c7918e32d_noid_Grn.idat	TCGA-LUSC	TCGA-NC-A5HG	TCGA-NC-A5HG-01A	Primary Tumor
690c0260-0214-49c6-bc20-ed4c7918e32d_noid_Red.idat	TCGA-LUSC	TCGA-NC-A5HG	TCGA-NC-A5HG-01A	Primary Tumor
f04f6bd9-cb16-48ca-82b3-37308cedac2f_noid_Grn.idat	TCGA-LUSC	TCGA-NC-A5HH	TCGA-NC-A5HH-01A	Primary Tumor
f04f6bd9-cb16-48ca-82b3-37308cedac2f_noid_Red.idat	TCGA-LUSC	TCGA-NC-A5HH	TCGA-NC-A5HH-01A	Primary Tumor
149addc2-1b4b-467a-a45c-22195692916e_noid_Grn.idat	TCGA-LUSC	TCGA-NC-A5HI	TCGA-NC-A5HI-01A	Primary Tumor
149addc2-1b4b-467a-a45c-22195692916e_noid_Red.idat	TCGA-LUSC	TCGA-NC-A5HI	TCGA-NC-A5HI-01A	Primary Tumor
7b04efe4-1821-427c-9b9d-c469a76ef688_noid_Grn.idat	TCGA-LUSC	TCGA-NC-A5HJ	TCGA-NC-A5HJ-01A	Primary Tumor
7b04efe4-1821-427c-9b9d-c469a76ef688_noid_Red.idat	TCGA-LUSC	TCGA-NC-A5HJ	TCGA-NC-A5HJ-01A	Primary Tumor
87a9a663-61c7-4849-a168-43f0db277724_noid_Grn.idat	TCGA-LUSC	TCGA-NC-A5HK	TCGA-NC-A5HK-01A	Primary Tumor
87a9a663-61c7-4849-a168-43f0db277724_noid_Red.idat	TCGA-LUSC	TCGA-NC-A5HK	TCGA-NC-A5HK-01A	Primary Tumor
681ef7b7-6a32-40bf-91fd-66f1f153ecbb_noid_Grn.idat	TCGA-LUSC	TCGA-NC-A5HL	TCGA-NC-A5HL-01A	Primary Tumor
681ef7b7-6a32-40bf-91fd-66f1f153ecbb_noid_Red.idat	TCGA-LUSC	TCGA-NC-A5HL	TCGA-NC-A5HL-01A	Primary Tumor
5761daed-c11a-4cba-b1ad-5aa193db4fc2_noid_Grn.idat	TCGA-LUSC	TCGA-NC-A5HM	TCGA-NC-A5HM-01A	Primary Tumor
5761daed-c11a-4cba-b1ad-5aa193db4fc2_noid_Red.idat	TCGA-LUSC	TCGA-NC-A5HM	TCGA-NC-A5HM-01A	Primary Tumor
aabcc42f-9032-43aa-aac4-1ab95060486f_noid_Grn.idat	TCGA-LUSC	TCGA-NC-A5HN	TCGA-NC-A5HN-01A	Primary Tumor
aabcc42f-9032-43aa-aac4-1ab95060486f_noid_Red.idat	TCGA-LUSC	TCGA-NC-A5HN	TCGA-NC-A5HN-01A	Primary Tumor
397fae4a-c946-44a4-9c46-2f1523b50bae_noid_Grn.idat	TCGA-LUSC	TCGA-NC-A5HO	TCGA-NC-A5HO-01A	Primary Tumor
397fae4a-c946-44a4-9c46-2f1523b50bae_noid_Red.idat	TCGA-LUSC	TCGA-NC-A5HO	TCGA-NC-A5HO-01A	Primary Tumor
46fe8276-4644-4cec-8593-a4ec9d89ff48_noid_Grn.idat	TCGA-LUSC	TCGA-NC-A5HP	TCGA-NC-A5HP-01A	Primary Tumor
46fe8276-4644-4cec-8593-a4ec9d89ff48_noid_Red.idat	TCGA-LUSC	TCGA-NC-A5HP	TCGA-NC-A5HP-01A	Primary Tumor
eb559da2-1c6a-495a-bbf5-f017b4d3aa59_noid_Grn.idat	TCGA-LUSC	TCGA-NC-A5HQ	TCGA-NC-A5HQ-01A	Primary Tumor
eb559da2-1c6a-495a-bbf5-f017b4d3aa59_noid_Red.idat	TCGA-LUSC	TCGA-NC-A5HQ	TCGA-NC-A5HQ-01A	Primary Tumor
eb3ef107-53fa-46c1-b9e6-52b54973a47f_noid_Grn.idat	TCGA-LUSC	TCGA-NC-A5HR	TCGA-NC-A5HR-01A	Primary Tumor
eb3ef107-53fa-46c1-b9e6-52b54973a47f_noid_Red.idat	TCGA-LUSC	TCGA-NC-A5HR	TCGA-NC-A5HR-01A	Primary Tumor
dab30538-169c-44c0-be15-f4984b1f2133_noid_Grn.idat	TCGA-LUSC	TCGA-NC-A5HT	TCGA-NC-A5HT-01A	Primary Tumor
dab30538-169c-44c0-be15-f4984b1f2133_noid_Red.idat	TCGA-LUSC	TCGA-NC-A5HT	TCGA-NC-A5HT-01A	Primary Tumor
2c108e5d-420b-4644-a01d-7a27608c1ec4_noid_Grn.idat	TCGA-LUSC	TCGA-NK-A5CR	TCGA-NK-A5CR-01A	Primary Tumor
2c108e5d-420b-4644-a01d-7a27608c1ec4_noid_Red.idat	TCGA-LUSC	TCGA-NK-A5CR	TCGA-NK-A5CR-01A	Primary Tumor
1a3f21b8-f6e5-4387-906f-29de9a5b11d3_noid_Grn.idat	TCGA-LUSC	TCGA-NK-A5CT	TCGA-NK-A5CT-01A	Primary Tumor
1a3f21b8-f6e5-4387-906f-29de9a5b11d3_noid_Red.idat	TCGA-LUSC	TCGA-NK-A5CT	TCGA-NK-A5CT-01A	Primary Tumor
1ad3ce2b-204d-47d8-88a4-7c3feb6937a8_noid_Grn.idat	TCGA-LUSC	TCGA-NK-A5CX	TCGA-NK-A5CX-01A	Primary Tumor
1ad3ce2b-204d-47d8-88a4-7c3feb6937a8_noid_Red.idat	TCGA-LUSC	TCGA-NK-A5CX	TCGA-NK-A5CX-01A	Primary Tumor
2aca8781-656d-4923-a8c7-40fa421af731_noid_Grn.idat	TCGA-LUSC	TCGA-NK-A5D1	TCGA-NK-A5D1-01A	Primary Tumor
2aca8781-656d-4923-a8c7-40fa421af731_noid_Red.idat	TCGA-LUSC	TCGA-NK-A5D1	TCGA-NK-A5D1-01A	Primary Tumor
5067a983-efd1-4ae1-a276-678110144ff4_noid_Grn.idat	TCGA-LUSC	TCGA-NK-A7XE	TCGA-NK-A7XE-01A	Primary Tumor
5067a983-efd1-4ae1-a276-678110144ff4_noid_Red.idat	TCGA-LUSC	TCGA-NK-A7XE	TCGA-NK-A7XE-01A	Primary Tumor
9376aba6-9f35-45c1-b235-fac3b3fe4747_noid_Grn.idat	TCGA-LUSC	TCGA-O2-A52N	TCGA-O2-A52N-01A	Primary Tumor
9376aba6-9f35-45c1-b235-fac3b3fe4747_noid_Red.idat	TCGA-LUSC	TCGA-O2-A52N	TCGA-O2-A52N-01A	Primary Tumor
905a978d-f9c2-4f99-ab85-3e6b3173880f_noid_Grn.idat	TCGA-LUSC	TCGA-O2-A52Q	TCGA-O2-A52Q-01A	Primary Tumor
905a978d-f9c2-4f99-ab85-3e6b3173880f_noid_Red.idat	TCGA-LUSC	TCGA-O2-A52Q	TCGA-O2-A52Q-01A	Primary Tumor
39a9f0ee-735c-4c80-8901-df308da33dc3_noid_Grn.idat	TCGA-LUSC	TCGA-O2-A52S	TCGA-O2-A52S-01A	Primary Tumor
39a9f0ee-735c-4c80-8901-df308da33dc3_noid_Red.idat	TCGA-LUSC	TCGA-O2-A52S	TCGA-O2-A52S-01A	Primary Tumor
cfe62b9b-5cd4-4fa5-b461-7e85b5f08710_noid_Grn.idat	TCGA-LUSC	TCGA-O2-A52V	TCGA-O2-A52V-01A	Primary Tumor
cfe62b9b-5cd4-4fa5-b461-7e85b5f08710_noid_Red.idat	TCGA-LUSC	TCGA-O2-A52V	TCGA-O2-A52V-01A	Primary Tumor
ab842b79-786b-4020-b15d-cbac4d6aaabe_noid_Grn.idat	TCGA-LUSC	TCGA-O2-A52W	TCGA-O2-A52W-01A	Primary Tumor
ab842b79-786b-4020-b15d-cbac4d6aaabe_noid_Red.idat	TCGA-LUSC	TCGA-O2-A52W	TCGA-O2-A52W-01A	Primary Tumor
f4507f95-4377-4e7a-aef2-babda6a377c4_noid_Grn.idat	TCGA-LUSC	TCGA-O2-A5IB	TCGA-O2-A5IB-01A	Primary Tumor
f4507f95-4377-4e7a-aef2-babda6a377c4_noid_Red.idat	TCGA-LUSC	TCGA-O2-A5IB	TCGA-O2-A5IB-01A	Primary Tumor
b18e4f65-ab82-4d33-aae5-623bdd56b872_noid_Grn.idat	TCGA-LUSC	TCGA-XC-AA0X	TCGA-XC-AA0X-01A	Primary Tumor
b18e4f65-ab82-4d33-aae5-623bdd56b872_noid_Red.idat	TCGA-LUSC	TCGA-XC-AA0X	TCGA-XC-AA0X-01A	Primary Tumor
